# Supplementary material for: Crystal structure of poly[N,N-diethyl-2-hy­droxy­ethan-1-aminium [μ3-cyanido-κ3 C:C:N-di-μ-cyanido-κ4 C:N-dicuprate(I)]]
Source: Acta Crystallogr E Crystallogr Commun. 2016 Jun 3;72(Pt 7):892–6. doi: 10.1107/S2056989016008781 (PMC4992900; doi:10.1107/S2056989016008781)
Supplement: Supplementary file 1 [file e-72-00892-sup1.cif]

##############################################################################
#                                                                            #
# This CIF contains the data in a paper accepted for publication in          #
# Acta Crystallographica Section E. It conforms to the requirements of       #
# Notes for Authors for Acta Crystallographica Section E, and has been       #
# peer reviewed under the auspices of the IUCr Commission on Journals.       #
#                                                                            #
# Full details of the Crystallographic Information File format               #
# are given in the paper "The Crystallographic Information File (CIF):       #
# a New Standard Archive File for Crystallography" by S. R. Hall, F. H.      #
# Allen and I. D. Brown [Acta Cryst. (1991), A47, 655-685].                  #
#                                                                            #
# The current version of the core CIF dictionary is obtainable from          #
# ftp://ftp.iucr.org/pub/cif_core.dic.                                       #
#                                                                            #
# Software is freely available for graphical display of the structure(s)     #
# in this CIF. For information consult the CIF software page                 #
# http://www.iucr.org/resources/cif/software.                                #
#                                                                            #
# This file may be used for bona fide research purposes within the           #
# scientific community so long as proper attribution is given to the journal # 
# article from which it was obtained.                                        #
#                                                                            #
##############################################################################
data_I
_database_code_depnum_ccdc_archive 'CCDC 1482622'
_audit_creation_method     SHELXL-97
_journal_date_recd_electronic     2016-05-23
_journal_date_accepted     2016-05-30
_journal_name_full     'Acta Crystallographica, Section E'
_journal_year     2016
_journal_volume     72
_journal_issue      7
_journal_page_first     892
_journal_page_last     896
_journal_paper_category     GM
_journal_paper_doi     10.1107/S2056989016008781
_journal_coeditor_code     WM5295
_publ_contact_author_name     'Peter W. R. Corfield'
_publ_contact_author_address
;
Department of Chemistry
Fordham University
441 East Fordham Road
Bronx, NY 10458
USA
;
_publ_contact_author_email     pcorfield@fordham.edu
_publ_contact_author_fax     '01(718)8174432'
_publ_contact_author_phone     '01(718)8174454'
_publ_section_title
;\
Crystal structure of poly[<i>N</i>,<i>N</i>-diethyl-2-hydroxyethan-1-aminium
[\m~3~-cyanido-\k^3^<i>C</i>:<i>C</i>:<i>N</i>-di-\m-cyanido-\k^4^<i>C</i>:\
<i>N</i>-dicuprate(I)]]
;
loop_
    _publ_author_name
    _publ_author_address
    'Corfield, Peter W. R.'
;
Department of Chemistry
Fordham University
441 East Fordham Road
Bronx, NY 10458
USA
;
    'Cleary, Emma'
;
Department of Chemistry
Fordham University
441 East Fordham Road
Bronx, NY 10458
USA
;
    'Michalski, Joseph F.'
;
Department of Chemistry
Fordham University
441 East Fordham Road
Bronx, NY 10458
USA
;
_publ_section_synopsis
;
A cyanide-bridged anionic three-dimensional network solid is described, with
molecular formula {Cu~2~(CN)}^3-^. Charge neutrality is provided by guest
N-protonated <i>N</i>,<i>N</i>-diethylethanolamine molecules.
;
_chemical_name_systematic
;\
Poly[<i>N</i>,<i>N</i>-diethyl-2-hydroxyethan-1-aminium
[\m~3~-cyanido-\k^3^<i>C</i>:<i>C</i>:<i>N</i>-di-\m-cyanido-\
\k^4^<i>C</i>:<i>N</i>-dicuprate(I)]]
;
_chemical_name_common
;
;
_chemical_formula_moiety     'C6 H16 N O +, C3 Cu2  N3 -'
_chemical_formula_sum     'C9 H16 Cu2 N4 O'
_chemical_formula_iupac     '(C6 H16 N O) [Cu2 (C N)3]'
_chemical_formula_weight     323.34
_chemical_melting_point     ?
_space_group_crystal_system     monoclinic
_space_group_name_H-M_alt     'P 21/n'
_space_group_name_Hall     '-P 2yn'
loop_
    _space_group_symop_operation_xyz
    'x, y, z'
    'x+1/2, -y+1/2, z+1/2'
    '-x, -y, -z'
    '-x-1/2, y-1/2, -z-1/2'
_cell_length_a     8.3560(11)
_cell_length_b     13.7347(13)
_cell_length_c     11.2928(12)
_cell_angle_alpha     90
_cell_angle_beta     93.991(9)
_cell_angle_gamma     90
_cell_volume     1292.9(3)
_cell_formula_units_Z     4
_cell_measurement_reflns_used     25
_cell_measurement_theta_min     7.19
_cell_measurement_theta_max     21.20
_cell_measurement_temperature     298(2)
_exptl_crystal_description     'rod'
_exptl_crystal_colour     'pale yellow'
_exptl_crystal_size_max     .5
_exptl_crystal_size_mid     .3
_exptl_crystal_size_min     .3
_exptl_crystal_density_diffrn     1.661
_exptl_crystal_density_meas     1.667(2)
_exptl_crystal_density_method
;
Flotation in 1,2-dibromopropane/1,2,3-trichloropropane mixtures.
Three independent determinations were made.
;
_exptl_crystal_F_000     656
_exptl_absorpt_coefficient_mu     3.27
_exptl_absorpt_correction_type     gaussian
_exptl_absorpt_process_details
;
(Busing & Levy, 1957)
;
_exptl_absorpt_correction_T_min     0.404
_exptl_absorpt_correction_T_max     0.548
_exptl_special_details     ?
_diffrn_ambient_temperature     298(2)
_diffrn_radiation_type     MoK\a
_diffrn_radiation_wavelength     0.71073
_diffrn_radiation_source     'fine-focus sealed tube'
_diffrn_radiation_monochromator     'oriented graphite 200 reflection'
_diffrn_measurement_device_type     'Enraf--Nonius CAD-4'
_diffrn_measurement_method     '\q/2\q scans'
_diffrn_reflns_number     7241
_diffrn_reflns_av_R_equivalents     0.0285
_diffrn_reflns_theta_min     2.338
_diffrn_reflns_theta_max     25.959
_diffrn_reflns_theta_full     25.241
_diffrn_measured_fraction_theta_max     1.000
_diffrn_measured_fraction_theta_full     1.000
_diffrn_reflns_limit_h_min     0
_diffrn_reflns_limit_h_max     10
_diffrn_reflns_limit_k_min     0
_diffrn_reflns_limit_k_max     16
_diffrn_reflns_limit_l_min     -13
_diffrn_reflns_limit_l_max     13
_diffrn_standards_number     3
_diffrn_standards_interval_count     ?
_diffrn_standards_interval_time     120
_diffrn_standards_decay_%     -2.1(5)
loop_
    _diffrn_standard_refln_index_h
    _diffrn_standard_refln_index_k
    _diffrn_standard_refln_index_l
    6 0 0
    0 8 2
    0 0 8
_reflns_number_total     2534
_reflns_number_gt     2160
_reflns_threshold_expression     'I > 2\s(I)'
_refine_ls_structure_factor_coef     Fsqd
_refine_ls_matrix_type     full
_refine_ls_R_factor_all     0.0361
_refine_ls_R_factor_gt     0.0269
_refine_ls_wR_factor_gt     0.0774
_refine_ls_wR_factor_ref     0.0815
_refine_ls_goodness_of_fit_ref     1.047
_refine_ls_restrained_S_all     1.047
_refine_ls_number_reflns     2534
_refine_ls_number_parameters     148
_refine_ls_number_restraints     0
_refine_ls_hydrogen_treatment     constr
_refine_ls_weighting_scheme     calc
_refine_ls_weighting_details
                           'w=1/[\s^2^(Fo^2^)+0.3700P] where P=(Fo^2^+2Fc^2^)/3'
_atom_sites_solution_hydrogens     geom
_atom_sites_solution_primary     heavy
_atom_sites_solution_secondary     difmap
_refine_ls_shift/su_max     0.001
_refine_ls_shift/su_mean     0.000
_refine_diff_density_max     0.410
_refine_diff_density_min     -0.365
_refine_ls_extinction_method     none
loop_
    _atom_type_symbol
    _atom_type_description
    _atom_type_scat_dispersion_real
    _atom_type_scat_dispersion_imag
    _atom_type_scat_source
    'Cu' 'Cu' 0.3201 1.2651
                         'International Tables Vol C Tables 4.2.6.8 and 6.1.1.4'
    'O' 'O' 0.0106 0.0060
                         'International Tables Vol C Tables 4.2.6.8 and 6.1.1.4'
    'N' 'N' 0.0061 0.0033
                         'International Tables Vol C Tables 4.2.6.8 and 6.1.1.4'
    'C' 'C' 0.0033 0.0016
                         'International Tables Vol C Tables 4.2.6.8 and 6.1.1.4'
    'H' 'H' 0.0000 0.0000
                         'International Tables Vol C Tables 4.2.6.8 and 6.1.1.4'
_computing_data_collection
;
CAD4 (Enraf--Nonius, 1994)
;
_computing_cell_refinement
;
CAD4 (Enraf--Nonius, 1994)
;
_computing_data_reduction
;
Data reduction followed procedures in Corfield <i>et al.</i> (1973);
data were averaged with a local version of SORTAV (Blessing, 1989)
;
_computing_structure_solution
;
SHELXS97 (Sheldrick, 2008)
;
_computing_structure_refinement
;
SHELXL97 (Sheldrick, 2008)
;
_computing_molecular_graphics
;
ORTEPIII (Burnett & Johnson, 1996)
;
_computing_publication_material
;
SHELXL97 (Sheldrick, 2008)
;
loop_
    _atom_site_type_symbol
    _atom_site_label
    _atom_site_fract_x
    _atom_site_fract_y
    _atom_site_fract_z
    _atom_site_U_iso_or_equiv
    _atom_site_adp_type
    _atom_site_calc_flag
    _atom_site_occupancy
    _atom_site_disorder_assembly
    _atom_site_disorder_group
    Cu Cu1 0.57241(4) 0.14558(3) 0.76249(3) 0.04445(13) Uani d 1 . .
    Cu Cu2 0.08692(4) 0.07242(2) 0.98109(3) 0.03959(12) Uani d 1 . .
    N N1 0.3754(3) 0.10097(19) 0.8273(2) 0.0507(6) Uani d 1 . .
    C C1 0.2650(3) 0.08775(19) 0.8807(2) 0.0375(6) Uani d 1 . .
    N N2 0.5860(3) 0.31586(18) 0.5927(2) 0.0477(6) Uani d 1 . .
    C C2 0.5850(3) 0.2498(2) 0.6540(2) 0.0403(6) Uani d 1 . .
    N N3 0.7582(3) 0.08232(19) 0.8423(2) 0.0524(6) Uani d 1 . .
    C C3 0.8645(3) 0.0553(2) 0.9013(3) 0.0443(6) Uani d 1 . .
    O O10 0.6123(6) -0.0187(3) 0.6049(3) 0.1317(16) Uani d 1 . .
    C C11 0.6313(5) -0.1172(4) 0.6251(4) 0.0935(15) Uani d 1 . .
    H H11A 0.7086 -0.1272 0.6921 0.112 Uiso calc 1 . .
    H H11B 0.6733 -0.1475 0.5561 0.112 Uiso calc 1 . .
    C C12 0.4794(7) -0.1640(3) 0.6495(4) 0.0886(15) Uani d 1 . .
    H H12A 0.4998 -0.2316 0.6704 0.106 Uiso calc 1 . .
    H H12B 0.4082 -0.1628 0.5779 0.106 Uiso calc 1 . .
    N N13 0.3985(3) -0.11628(18) 0.7466(2) 0.0477(6) Uani d 1 . .
    H H13 0.4166 -0.0513 0.7388 0.050(9) Uiso calc 1 . .
    C C14 0.4660(5) -0.1430(3) 0.8694(3) 0.0690(10) Uani d 1 . .
    H H14A 0.5798 -0.1284 0.8758 0.083 Uiso calc 1 . .
    H H14B 0.4154 -0.1027 0.9266 0.083 Uiso calc 1 . .
    C C15 0.4435(8) -0.2471(3) 0.9010(5) 0.1138(19) Uani d 1 . .
    H H15A 0.3332 -0.2650 0.8839 0.137 Uiso calc 1 . .
    H H15B 0.4721 -0.2563 0.9840 0.137 Uiso calc 1 . .
    H H15C 0.5106 -0.2871 0.8554 0.137 Uiso calc 1 . .
    C C16 0.2193(5) -0.1287(3) 0.7354(4) 0.0782(12) Uani d 1 . .
    H H16A 0.1758 -0.1098 0.8095 0.094 Uiso calc 1 . .
    H H16B 0.1940 -0.1968 0.7214 0.094 Uiso calc 1 . .
    C C17 0.1404(6) -0.0684(4) 0.6354(5) 0.1070(18) Uani d 1 . .
    H H17A 0.1726 -0.0016 0.6451 0.128 Uiso calc 1 . .
    H H17B 0.0260 -0.0730 0.6368 0.128 Uiso calc 1 . .
    H H17C 0.1728 -0.0922 0.5608 0.128 Uiso calc 1 . .
loop_
    _atom_site_aniso_label
    _atom_site_aniso_U_11
    _atom_site_aniso_U_22
    _atom_site_aniso_U_33
    _atom_site_aniso_U_12
    _atom_site_aniso_U_13
    _atom_site_aniso_U_23
    Cu1 0.0404(2) 0.0412(2) 0.0514(2) 0.00079(14) 0.00088(15) 0.01524(15)
    Cu2 0.0390(2) 0.03404(19) 0.0458(2) -0.00008(13) 0.00321(14) -0.00375(13)
    N1 0.0452(14) 0.0433(13) 0.0637(15) -0.0007(11) 0.0045(12) 0.0131(12)
    C1 0.0386(14) 0.0305(13) 0.0442(13) -0.0044(11) 0.0083(11) -0.0003(10)
    N2 0.0525(14) 0.0391(13) 0.0526(14) 0.0017(11) 0.0100(11) 0.0088(11)
    C2 0.0370(13) 0.0369(14) 0.0476(14) 0.0020(11) 0.0073(11) 0.0084(12)
    N3 0.0388(13) 0.0529(15) 0.0646(16) 0.0003(11) -0.0026(12) 0.0224(13)
    C3 0.0398(15) 0.0438(15) 0.0487(15) 0.0063(12) -0.0007(12) -0.0005(12)
    O10 0.194(4) 0.106(3) 0.103(3) -0.061(3) 0.068(3) -0.013(2)
    C11 0.063(3) 0.139(5) 0.082(3) 0.010(3) 0.025(2) -0.015(3)
    C12 0.130(4) 0.058(2) 0.084(3) -0.007(2) 0.052(3) -0.019(2)
    N13 0.0570(15) 0.0349(13) 0.0524(14) -0.0089(11) 0.0121(11) -0.0068(10)
    C14 0.091(3) 0.054(2) 0.062(2) 0.0026(19) 0.0043(19) 0.0008(16)
    C15 0.166(6) 0.065(3) 0.110(4) 0.003(3) 0.008(4) 0.034(3)
    C16 0.067(2) 0.074(3) 0.095(3) -0.028(2) 0.015(2) -0.015(2)
    C17 0.072(3) 0.140(5) 0.104(4) -0.007(3) -0.028(3) -0.028(3)
_geom_special_details
;
 All esds (except the esd in the dihedral angle between two l.s. planes)
 are estimated using the full covariance matrix.  The cell esds are taken
 into account individually in the estimation of esds in distances, angles
 and torsion angles; correlations between esds in cell parameters are only
 used when they are defined by crystal symmetry.  An approximate (isotropic)
 treatment of cell esds is used for estimating esds involving l.s. planes.
;
loop_
    _geom_bond_atom_site_label_1
    _geom_bond_atom_site_label_2
    _geom_bond_site_symmetry_2
    _geom_bond_distance
    _geom_bond_publ_flag
    Cu1 C2 . 1.892(3) y
    Cu1 N1 . 1.946(3) y
    Cu1 N3 . 1.945(2) y
    Cu1 O10 . 2.907(4) ?
    Cu2 C1 . 1.944(3) y
    Cu2 N2 2_455 1.986(2) y
    Cu2 C3 1_455 2.022(3) y
    Cu2 C3 3_657 2.221(3) y
    Cu2 Cu2 3_557 2.5171(7) ?
    N1 C1 . 1.151(4) y
    N2 C2 . 1.141(4) y
    N2 Cu2 2_554 1.986(2) ?
    N3 C3 . 1.135(4) y
    C3 Cu2 1_655 2.022(3) ?
    C3 Cu2 3_657 2.221(3) ?
    O10 C11 . 1.380(6) ?
    O10 O10 3_656 2.962(10) ?
    C11 C12 . 1.465(6) ?
    C11 H11A . 0.9700 ?
    C11 H11B . 0.9700 ?
    C12 N13 . 1.480(4) ?
    C12 H12A . 0.9700 ?
    C12 H12B . 0.9700 ?
    N13 C16 . 1.503(5) ?
    N13 C14 . 1.505(4) ?
    N13 H13 . 0.9100 ?
    C14 C15 . 1.488(5) ?
    C14 H14A . 0.9700 ?
    C14 H14B . 0.9700 ?
    C15 H15A . 0.9600 ?
    C15 H15B . 0.9600 ?
    C15 H15C . 0.9600 ?
    C16 C17 . 1.514(7) ?
    C16 H16A . 0.9700 ?
    C16 H16B . 0.9700 ?
    C17 H17A . 0.9600 ?
    C17 H17B . 0.9600 ?
    C17 H17C . 0.9600 ?
loop_
    _geom_angle_atom_site_label_1
    _geom_angle_atom_site_label_2
    _geom_angle_atom_site_label_3
    _geom_angle_site_symmetry_1
    _geom_angle_site_symmetry_3
    _geom_angle
    _geom_angle_publ_flag
    C2 Cu1 N1 . . 124.64(11) ?
    C2 Cu1 N3 . . 124.01(11) ?
    N1 Cu1 N3 . . 110.73(11) ?
    C2 Cu1 O10 . . 100.18(11) ?
    N1 Cu1 O10 . . 97.00(11) ?
    N3 Cu1 O10 . . 79.35(14) ?
    C2 Cu1 Cu2 . . 123.78(8) ?
    N1 Cu1 Cu2 . . 9.50(8) ?
    N3 Cu1 Cu2 . . 109.32(8) ?
    O10 Cu1 Cu2 . . 106.14(7) ?
    C1 Cu2 N2 . 2_455 108.86(11) ?
    C1 Cu2 C3 . 1_455 118.03(12) ?
    N2 Cu2 C3 2_455 1_455 109.16(11) ?
    C1 Cu2 C3 . 3_657 108.59(11) ?
    N2 Cu2 C3 2_455 3_657 103.87(11) ?
    C3 Cu2 C3 1_455 3_657 107.39(9) ?
    C1 Cu2 Cu2 . 3_557 131.21(8) ?
    N2 Cu2 Cu2 2_455 3_557 118.37(8) ?
    C3 Cu2 Cu2 1_455 3_557 57.35(9) ?
    C3 Cu2 Cu2 3_657 3_557 50.04(8) ?
    C1 Cu2 Cu1 . . 7.72(8) ?
    N2 Cu2 Cu1 2_455 . 101.38(7) ?
    C3 Cu2 Cu1 1_455 . 123.79(8) ?
    C3 Cu2 Cu1 3_657 . 109.48(7) ?
    Cu2 Cu2 Cu1 3_557 . 137.808(18) ?
    C1 N1 Cu1 . . 167.5(3) ?
    N1 C1 Cu2 . . 175.2(3) ?
    C2 N2 Cu2 . 2_554 178.0(3) ?
    N2 C2 Cu1 . . 175.6(3) ?
    C3 N3 Cu1 . . 170.0(3) ?
    N3 C3 Cu2 . 1_655 151.8(3) ?
    N3 C3 Cu2 . 3_657 135.4(2) ?
    Cu2 C3 Cu2 1_655 3_657 72.61(9) ?
    C11 O10 Cu1 . . 132.6(3) ?
    C11 O10 O10 . 3_656 111.2(3) ?
    Cu1 O10 O10 . 3_656 105.2(2) ?
    O10 C11 C12 . . 111.7(4) ?
    O10 C11 H11A . . 109.3 ?
    C12 C11 H11A . . 109.3 ?
    O10 C11 H11B . . 109.3 ?
    C12 C11 H11B . . 109.3 ?
    H11A C11 H11B . . 107.9 ?
    C11 C12 N13 . . 113.1(4) ?
    C11 C12 H12A . . 109.0 ?
    N13 C12 H12A . . 109.0 ?
    C11 C12 H12B . . 109.0 ?
    N13 C12 H12B . . 109.0 ?
    H12A C12 H12B . . 107.8 ?
    C12 N13 C16 . . 113.0(3) ?
    C12 N13 C14 . . 114.4(3) ?
    C16 N13 C14 . . 110.9(3) ?
    C12 N13 H13 . . 105.9 ?
    C16 N13 H13 . . 105.9 ?
    C14 N13 H13 . . 105.9 ?
    C15 C14 N13 . . 114.2(4) ?
    C15 C14 H14A . . 108.7 ?
    N13 C14 H14A . . 108.7 ?
    C15 C14 H14B . . 108.7 ?
    N13 C14 H14B . . 108.7 ?
    H14A C14 H14B . . 107.6 ?
    C14 C15 H15A . . 109.5 ?
    C14 C15 H15B . . 109.5 ?
    H15A C15 H15B . . 109.5 ?
    C14 C15 H15C . . 109.5 ?
    H15A C15 H15C . . 109.5 ?
    H15B C15 H15C . . 109.5 ?
    N13 C16 C17 . . 112.4(3) ?
    N13 C16 H16A . . 109.1 ?
    C17 C16 H16A . . 109.1 ?
    N13 C16 H16B . . 109.1 ?
    C17 C16 H16B . . 109.1 ?
    H16A C16 H16B . . 107.9 ?
    C16 C17 H17A . . 109.5 ?
    C16 C17 H17B . . 109.5 ?
    H17A C17 H17B . . 109.5 ?
    C16 C17 H17C . . 109.5 ?
    H17A C17 H17C . . 109.5 ?
    H17B C17 H17C . . 109.5 ?
_shelx_hkl_file
;
   2   0   0 3707.31  187.47     0.964
   4   0   0 2269.59  114.64     0.971
   6   0   0 3812.68  191.87     0.984
   8   0   0  112.53    7.44     0.999
  10   0   0   11.58    2.39     1.016
   1   1   0  186.55    9.63     1.017
   2   1   0 4271.55  214.37     0.987
   3   1   0  177.38    9.65     0.981
   4   1   0 5096.14  255.79     0.981
   5   1   0   58.70    3.91     0.984
   6   1   0  100.67    6.67     0.989
   7   1   0    8.86    2.25     0.995
   8   1   0  186.44   11.59     1.001
   9   1   0   25.44    3.05     1.008
  10   1   0  134.98    8.69     1.016
   0   2   0  893.32   44.95     1.092
   1   2   0  193.03   10.06     1.062
   2   2   0  591.06   30.13     1.018
   3   2   0    7.67    1.06     1.000
   4   2   0  282.32   15.14     0.993
   5   2   0  385.60   20.58     0.993
   6   2   0   39.36    2.95     0.995
   7   2   0  117.63    7.64     0.999
   8   2   0   26.11    2.86     1.004
   9   2   0    1.60    2.47     1.010
  10   2   0    5.41    2.41     1.015
   1   3   0 5133.48  257.19     1.079
   2   3   0  164.77    8.99     1.043
   3   3   0  103.52    6.17     1.019
   4   3   0 2317.99  117.08     1.007
   5   3   0  523.04   27.45     1.002
   6   3   0   18.84    2.18     1.002
   7   3   0  231.64   13.55     1.003
   8   3   0  180.61   11.29     1.007
   9   3   0   22.84    3.14     1.010
  10   3   0  132.32    8.34     1.014
   0   4   0 7873.14  396.69     1.087
   1   4   0  724.64   36.87     1.085
   2   4   0  221.88   11.89     1.059
   3   4   0 2764.97  139.18     1.035
   4   4   0   91.35    5.73     1.020
   5   4   0  572.37   30.02     1.012
   6   4   0  621.64   32.76     1.008
   7   4   0   74.36    5.12     1.008
   8   4   0   45.32    3.78     1.009
   9   4   0  186.00   12.06     1.011
   1   5   0   53.05    3.43     1.085
   2   5   0  239.53   12.89     1.067
   3   5   0    7.69    1.32     1.046
   4   5   0   97.30    6.22     1.030
   5   5   0   23.07    2.23     1.020
   6   5   0   66.21    4.51     1.014
   7   5   0   41.01    3.44     1.011
   8   5   0   35.64    3.46     1.010
   9   5   0   -4.96    4.96     1.010
   0   6   0 1174.69   59.57     1.078
   1   6   0  575.81   29.71     1.081
   2   6   0  222.52   12.21     1.069
   3   6   0 1633.91   83.02     1.052
   4   6   0  171.63   10.32     1.037
   5   6   0  599.63   31.61     1.026
   6   6   0  113.37    7.41     1.018
   7   6   0   15.65    2.64     1.013
   8   6   0   58.26    4.52     1.010
   9   6   0  144.84    9.41     1.008
   1   7   0 6816.75  341.87     1.076
   2   7   0    0.67    1.58     1.068
   3   7   0   17.94    1.59     1.054
   4   7   0    6.67    1.69     1.040
   5   7   0 1513.01   77.33     1.029
   6   7   0    8.51    2.02     1.020
   7   7   0  537.27   29.04     1.013
   8   7   0    0.81    4.29     1.008
   9   7   0   14.39    2.48     1.004
   0   8   0   15.60    1.55     1.066
   1   8   0  511.62   26.85     1.069
   2   8   0    8.41    1.55     1.064
   3   8   0 1406.69   71.79     1.053
   4   8   0   65.41    4.41     1.040
   5   8   0  318.49   18.10     1.029
   6   8   0   27.51    2.81     1.019
   7   8   0   19.23    2.97     1.011
   8   8   0   12.73    2.66     1.005
   9   8   0   58.33    4.21     0.998
   1   9   0  232.25   13.19     1.061
   2   9   0   16.23    1.95     1.057
   3   9   0  103.31    6.78     1.048
   4   9   0   39.55    3.22     1.037
   5   9   0  210.34   12.91     1.026
   6   9   0   70.65    5.02     1.016
   7   9   0    5.82    2.57     1.007
   8   9   0    7.21    2.28     0.999
   0  10   0  802.15   41.70     1.048
   1  10   0  305.65   17.06     1.051
   2  10   0  508.66   27.18     1.049
   3  10   0  858.97   44.81     1.041
   4  10   0   29.45    2.86     1.031
   5  10   0  174.96   11.02     1.021
   6  10   0  131.33    8.73     1.010
   7  10   0   61.26    4.83     1.000
   8  10   0   68.15    4.62     0.990
   1  11   0  518.49   27.82     1.040
   2  11   0  924.36   48.11     1.038
   3  11   0   34.31    3.00     1.031
   4  11   0  597.81   32.17     1.022
   5  11   0  153.67    9.95     1.012
   6  11   0    5.03    2.46     1.001
   7  11   0  114.26    7.49     0.990
   0  12   0  360.10   20.11     1.024
   1  12   0   41.43    3.13     1.027
   2  12   0   32.33    2.92     1.025
   3  12   0   44.82    3.49     1.019
   4  12   0    4.90    2.68     1.011
   5  12   0   27.58    3.15     1.001
   6  12   0  108.11    7.38     0.989
   7  12   0   -4.17    6.42     0.977
   1  13   0    0.27    2.20     1.012
   2  13   0   97.67    6.62     1.010
   3  13   0   26.97    2.85     1.005
   4  13   0   84.94    5.88     0.996
   5  13   0   46.35    4.02     0.986
   6  13   0    8.81    2.54     0.974
   0  14   0  519.70   28.53     0.994
   1  14   0    8.32    2.11     0.995
   2  14   0  123.74    8.12     0.993
   3  14   0   -1.71    2.97     0.987
   4  14   0   17.95    2.79     0.979
   5  14   0    5.68    2.29     0.969
   1  15   0   54.45    4.07     0.976
   2  15   0   91.92    6.54     0.973
   3  15   0   12.07    2.31     0.967
   4  15   0   70.93    4.72     0.959
   0  16   0   15.44    2.49     0.955
   1  16   0    1.86    3.23     0.954
   2  16   0    6.69    2.47     0.951
   3  16   0    9.08    2.60     0.945
  -9   0   1   34.78    3.45     1.010
  -7   0   1  230.21   13.33     0.992
  -5   0   1  222.40   12.35     0.974
  -3   0   1  859.88   43.61     0.954
  -1   0   1 4392.61  223.01     0.919
   1   0   1 2676.73  134.11     0.988
   3   0   1 2001.69  106.72     0.979
   5   0   1 3038.32  155.01     0.981
   7   0   1  186.53   11.27     0.990
   9   0   1  110.12    7.72     1.005
 -10   1   1  123.22    7.64     1.018
  -9   1   1    8.48    2.67     1.009
  -8   1   1   -1.49    3.91     0.999
  -7   1   1   99.13    6.68     0.989
  -6   1   1 1287.91   65.68     0.979
  -5   1   1  574.63   29.87     0.970
  -4   1   1 1047.77   53.25     0.960
  -3   1   1  701.73   35.75     0.952
  -2   1   1   91.93    5.30     0.947
  -1   1   1   87.33    4.74     0.960
   0   1   1 3412.53  173.04     1.047
   1   1   1 1521.64   76.89     1.039
   2   1   1 1652.48   83.45     1.007
   3   1   1  413.05   21.40     0.992
   4   1   1   18.21    1.61     0.987
   5   1   1  115.85    7.28     0.987
   6   1   1  423.31   22.64     0.989
   7   1   1  600.38   31.81     0.993
   8   1   1   40.60    3.50     0.999
   9   1   1  104.93    7.31     1.006
  10   1   1    7.53    2.33     1.014
 -10   2   1   90.67    5.65     1.018
  -9   2   1   39.03    3.67     1.008
  -8   2   1  422.10   23.17     0.997
  -7   2   1   12.19    2.13     0.987
  -6   2   1  767.66   39.88     0.977
  -5   2   1  525.92   27.51     0.969
  -4   2   1  794.43   40.67     0.962
  -3   2   1  603.00   30.91     0.960
  -2   2   1 3940.35  197.73     0.969
  -1   2   1  780.69   39.41     1.012
   0   2   1  578.29   29.20     1.088
   1   2   1 1863.40   93.61     1.076
   2   2   1 1292.54   65.33     1.034
   3   2   1  406.39   21.14     1.010
   4   2   1 1280.87   65.13     0.999
   5   2   1   99.83    6.33     0.994
   6   2   1  508.98   27.04     0.994
   7   2   1   95.85    6.52     0.997
   8   2   1    3.89    2.32     1.001
   9   2   1   23.63    3.25     1.007
  10   2   1   20.55    2.62     1.014
 -10   3   1   31.16    3.06     1.018
  -9   3   1   57.35    4.66     1.007
  -8   3   1   22.59    2.83     0.996
  -7   3   1   46.73    3.66     0.986
  -6   3   1  104.25    6.79     0.977
  -5   3   1   71.46    4.73     0.971
  -4   3   1  459.26   24.00     0.968
  -3   3   1 1066.57   54.17     0.973
  -2   3   1  296.63   15.50     0.993
  -1   3   1  420.02   21.52     1.040
   0   3   1   65.67    3.95     1.094
   1   3   1  828.59   41.96     1.090
   2   3   1  648.06   33.12     1.054
   3   3   1 1550.73   78.54     1.026
   4   3   1  481.22   25.18     1.011
   5   3   1  234.94   13.22     1.003
   6   3   1   87.78    5.90     1.000
   7   3   1  189.98   11.72     1.001
   8   3   1   42.40    3.63     1.004
   9   3   1  143.62    9.47     1.008
  10   3   1   43.32    3.60     1.014
 -10   4   1   34.50    3.24     1.018
  -9   4   1   34.05    3.46     1.006
  -8   4   1    7.92    3.72     0.996
  -7   4   1    3.20    3.74     0.986
  -6   4   1    2.15    2.23     0.979
  -5   4   1  187.42   10.91     0.975
  -4   4   1 1177.57   60.00     0.976
  -3   4   1  440.14   22.94     0.986
  -2   4   1  216.05   11.58     1.011
  -1   4   1    1.42    1.19     1.053
   0   4   1   44.07    2.84     1.091
   1   4   1   30.83    2.10     1.091
   2   4   1 2341.27  117.84     1.065
   3   4   1  405.36   21.28     1.039
   4   4   1  189.86   10.86     1.021
   5   4   1  376.56   20.35     1.011
   6   4   1   32.93    2.89     1.006
   7   4   1   18.68    2.65     1.004
   8   4   1  310.43   17.93     1.006
   9   4   1   41.69    3.96     1.008
  -9   5   1  196.57   12.22     1.006
  -8   5   1    1.25    4.03     0.996
  -7   5   1  631.00   33.53     0.987
  -6   5   1  370.32   20.40     0.981
  -5   5   1   33.77    2.61     0.979
  -4   5   1  117.46    7.14     0.983
  -3   5   1  957.96   48.91     0.996
  -2   5   1   65.53    4.16     1.022
  -1   5   1 2302.11  115.85     1.057
   0   5   1 1907.08   96.04     1.085
   1   5   1  382.30   19.94     1.088
   2   5   1   29.44    2.04     1.069
   3   5   1  746.15   38.41     1.047
   4   5   1    1.89    1.77     1.029
   5   5   1  734.65   38.32     1.017
   6   5   1  130.33    8.38     1.010
   7   5   1   84.61    5.82     1.007
   8   5   1    3.57    2.36     1.007
   9   5   1   16.37    2.46     1.008
  -9   6   1   55.92    3.84     1.006
  -8   6   1   -0.08    4.26     0.996
  -7   6   1   89.52    6.28     0.988
  -6   6   1   93.20    6.18     0.983
  -5   6   1  937.67   48.48     0.983
  -4   6   1  261.48   14.55     0.989
  -3   6   1 1269.47   64.61     1.004
  -2   6   1    2.60    1.40     1.028
  -1   6   1   19.28    1.53     1.056
   0   6   1  263.13   14.10     1.078
   1   6   1 1809.76   91.39     1.081
   2   6   1 1000.81   51.05     1.069
   3   6   1 1087.25   55.58     1.050
   4   6   1   24.47    2.24     1.034
   5   6   1  146.74    9.12     1.021
   6   6   1  154.73    9.84     1.013
   7   6   1  198.28   12.17     1.009
   8   6   1  163.85   10.51     1.007
   9   6   1   26.45    2.91     1.006
  -9   7   1    3.05    2.11     1.006
  -8   7   1   51.65    4.22     0.996
  -7   7   1   14.26    2.69     0.989
  -6   7   1  166.91   10.46     0.985
  -5   7   1   44.53    3.37     0.986
  -4   7   1   20.35    2.12     0.994
  -3   7   1   21.14    1.89     1.008
  -2   7   1 1262.79   64.27     1.029
  -1   7   1   43.10    2.90     1.053
   0   7   1 2318.88  117.00     1.070
   1   7   1    4.96    1.12     1.074
   2   7   1  275.77   15.05     1.065
   3   7   1    6.74    1.61     1.050
   4   7   1 1141.76   58.67     1.035
   5   7   1    8.42    2.00     1.023
   6   7   1  736.32   38.94     1.015
   7   7   1    1.72    4.22     1.009
   8   7   1   23.98    3.32     1.005
   9   7   1   -1.21    5.64     1.004
  -9   8   1   45.50    3.51     1.005
  -8   8   1   41.64    3.95     0.996
  -7   8   1   90.97    6.29     0.989
  -6   8   1   47.94    3.61     0.986
  -5   8   1  610.16   32.49     0.988
  -4   8   1  305.94   17.11     0.996
  -3   8   1  276.00   15.43     1.010
  -2   8   1   82.69    5.43     1.028
  -1   8   1  883.40   45.47     1.047
   0   8   1  128.55    7.90     1.061
   1   8   1 1075.14   55.01     1.065
   2   8   1  633.67   33.02     1.059
   3   8   1  241.77   13.77     1.047
   4   8   1    2.81    1.94     1.034
   5   8   1   98.14    6.58     1.023
   6   8   1  115.77    7.81     1.014
   7   8   1   66.90    5.04     1.007
   8   8   1  152.89   10.07     1.003
  -8   9   1   -5.29    5.29     0.995
  -7   9   1  393.40   22.26     0.989
  -6   9   1   80.38    5.52     0.987
  -5   9   1   16.03    2.44     0.989
  -4   9   1  403.50   22.22     0.996
  -3   9   1 1014.86   52.44     1.009
  -2   9   1    3.04    2.83     1.025
  -1   9   1 1358.99   69.41     1.040
   0   9   1  485.91   25.74     1.051
   1   9   1   -0.62    3.02     1.055
   2   9   1  357.89   19.51     1.051
   3   9   1  417.36   22.65     1.042
   4   9   1   -1.19    4.11     1.031
   5   9   1  306.03   17.74     1.020
   6   9   1  119.54    7.97     1.011
   7   9   1   50.42    4.43     1.003
   8   9   1   28.65    3.08     0.998
  -8  10   1   32.01    3.03     0.994
  -7  10   1    8.53    4.51     0.988
  -6  10   1   13.53    2.31     0.986
  -5  10   1   33.30    2.98     0.988
  -4  10   1  357.81   20.15     0.995
  -3  10   1  319.35   18.14     1.006
  -2  10   1  179.67   11.07     1.019
  -1  10   1  240.93   13.97     1.032
   0  10   1   23.98    2.22     1.041
   1  10   1  161.89    9.99     1.044
   2  10   1  838.55   43.64     1.041
   3  10   1  654.67   34.64     1.034
   4  10   1  259.51   15.34     1.024
   5  10   1   93.98    6.36     1.015
   6  10   1    3.26    2.49     1.005
   7  10   1   10.90    3.27     0.998
   8  10   1  150.92    9.84     0.991
  -7  11   1   -2.16    2.16     0.986
  -6  11   1    7.33    2.79     0.984
  -5  11   1  152.27    9.72     0.986
  -4  11   1   70.77    5.00     0.992
  -3  11   1  309.91   17.77     1.001
  -2  11   1  147.95    9.31     1.012
  -1  11   1    1.33    2.08     1.022
   0  11   1   88.39    5.88     1.030
   1  11   1  398.08   21.90     1.033
   2  11   1  205.94   12.52     1.031
   3  11   1  313.80   17.99     1.024
   4  11   1  150.55    9.61     1.016
   5  11   1    6.58    3.04     1.007
   6  11   1  106.36    7.27     0.998
   7  11   1  119.08    7.45     0.990
  -7  12   1   43.20    3.58     0.983
  -6  12   1  101.35    6.86     0.980
  -5  12   1   53.67    4.14     0.982
  -4  12   1    9.52    2.17     0.987
  -3  12   1   -0.35    2.55     0.994
  -2  12   1  498.58   27.15     1.003
  -1  12   1  149.16    9.57     1.012
   0  12   1  363.68   20.35     1.018
   1  12   1  112.34    7.27     1.020
   2  12   1    1.39    3.68     1.018
   3  12   1    0.81    2.54     1.013
   4  12   1  228.74   14.06     1.005
   5  12   1   90.30    6.13     0.997
   6  12   1  100.35    6.90     0.988
   7  12   1   20.45    2.77     0.979
  -6  13   1   91.82    5.91     0.976
  -5  13   1    1.18    4.92     0.976
  -4  13   1  285.41   17.28     0.980
  -3  13   1    2.10    2.57     0.986
  -2  13   1   56.20    3.99     0.993
  -1  13   1   17.77    2.30     1.000
   0  13   1  283.72   16.59     1.005
   1  13   1   30.77    2.78     1.006
   2  13   1  313.27   18.17     1.005
   3  13   1   39.75    3.37     1.000
   4  13   1   44.28    3.66     0.993
   5  13   1   -2.11    4.78     0.985
   6  13   1   85.31    5.40     0.976
  -5  14   1   11.83    2.52     0.969
  -4  14   1    0.53    2.97     0.972
  -3  14   1   57.29    4.29     0.976
  -2  14   1   -0.20    4.13     0.982
  -1  14   1  214.53   12.82     0.987
   0  14   1   49.04    3.76     0.990
   1  14   1   24.03    2.64     0.991
   2  14   1    5.58    2.40     0.990
   3  14   1   93.85    6.50     0.985
   4  14   1    0.04    2.42     0.978
   5  14   1  162.02   10.48     0.970
  -4  15   1   63.10    4.35     0.962
  -3  15   1    2.91    2.42     0.965
  -2  15   1    1.71    2.95     0.969
  -1  15   1   20.34    2.67     0.973
   0  15   1  109.27    7.26     0.975
   1  15   1   93.70    6.36     0.975
   2  15   1  116.29    7.60     0.973
   3  15   1   12.32    2.30     0.968
   4  15   1    4.54    2.84     0.962
  -3  16   1   15.83    2.57     0.952
  -2  16   1  160.64   10.32     0.955
  -1  16   1   33.10    3.02     0.957
   0  16   1   91.06    5.66     0.958
   1  16   1   63.91    4.32     0.957
   2  16   1   12.48    3.33     0.955
   3  16   1   -0.50    5.69     0.950
 -10   0   2  122.94    7.70     1.021
  -8   0   2   59.89    4.22     1.004
  -6   0   2   25.02    2.38     0.983
  -4   0   2  442.18   23.02     0.959
  -2   0   2 3365.37  168.78     0.928
   0   0   2 1004.17   50.51     0.947
   2   0   2 2857.42  143.42     0.988
   4   0   2   10.89    1.80     0.983
   6   0   2   74.90    5.13     0.986
   8   0   2   15.78    2.47     0.996
  10   0   2    0.84    5.70     1.012
 -10   1   2    5.08    2.19     1.022
  -9   1   2    4.55    3.97     1.012
  -8   1   2    5.67    2.18     1.002
  -7   1   2  407.98   22.11     0.991
  -6   1   2   70.59    4.81     0.979
  -5   1   2 2012.62  101.73     0.968
  -4   1   2  404.63   21.17     0.956
  -3   1   2  110.89    6.45     0.945
  -2   1   2 1035.31   52.29     0.938
  -1   1   2 6150.67  312.59     0.949
   0   1   2  366.40   18.66     0.995
   1   1   2 6972.40  353.71     1.018
   2   1   2   83.70    5.07     1.008
   3   1   2  133.68    7.78     0.997
   4   1   2  243.03   14.57     0.991
   5   1   2 1704.34   87.01     0.988
   6   1   2   29.03    2.84     0.989
   7   1   2  593.68   31.55     0.992
   8   1   2   11.83    2.52     0.998
   9   1   2   12.42    2.93     1.005
  10   1   2   30.43    3.04     1.013
 -10   2   2   39.61    3.20     1.022
  -9   2   2  301.73   17.67     1.011
  -8   2   2    5.21    1.99     1.000
  -7   2   2  153.46    9.65     0.988
  -6   2   2  485.08   25.78     0.977
  -5   2   2 1610.78   81.72     0.967
  -4   2   2  918.01   46.85     0.958
  -3   2   2 5746.63  288.13     0.954
  -2   2   2  688.01   34.99     0.961
  -1   2   2 2534.62  127.16     0.992
   0   2   2 2076.40  104.21     1.041
   1   2   2 4627.40  231.81     1.050
   2   2   2  356.35   18.48     1.030
   3   2   2 4755.97  240.21     1.012
   4   2   2   -0.38    1.56     1.000
   5   2   2 1142.65   58.50     0.995
   6   2   2  258.64   14.78     0.993
   7   2   2  160.76   10.07     0.995
   8   2   2   99.21    6.82     1.000
   9   2   2  267.41   16.19     1.006
 -10   3   2    4.75    2.19     1.022
  -9   3   2  103.63    7.22     1.010
  -8   3   2   45.16    3.66     0.999
  -7   3   2  216.82   12.87     0.987
  -6   3   2  349.17   19.13     0.977
  -5   3   2   78.64    5.06     0.969
  -4   3   2   19.25    1.70     0.964
  -3   3   2  597.20   30.70     0.967
  -2   3   2  233.08   12.37     0.984
  -1   3   2 2326.00  116.83     1.022
   0   3   2 7632.00  385.99     1.064
   1   3   2 1619.08   81.49     1.069
   2   3   2  938.71   47.66     1.047
   3   3   2    5.05    1.27     1.025
   4   3   2  577.86   30.18     1.010
   5   3   2  600.55   31.60     1.001
   6   3   2   66.86    4.48     0.998
   7   3   2  143.00    9.33     0.998
   8   3   2  189.07   11.86     1.001
   9   3   2    2.18    4.77     1.007
  -9   4   2   36.00    3.57     1.010
  -8   4   2   86.81    6.25     0.998
  -7   4   2  230.62   13.58     0.987
  -6   4   2  144.21    9.04     0.978
  -5   4   2   66.22    4.38     0.972
  -4   4   2   64.77    4.24     0.972
  -3   4   2  236.53   12.81     0.980
  -2   4   2  648.04   33.15     1.002
  -1   4   2 1570.09   79.15     1.039
   0   4   2 2921.13  146.64     1.072
   1   4   2  219.56   11.73     1.076
   2   4   2   51.32    3.37     1.057
   3   4   2  259.84   14.20     1.035
   4   4   2  305.30   16.76     1.018
   5   4   2  164.46   10.20     1.008
   6   4   2  231.91   13.80     1.002
   7   4   2   34.17    3.36     1.001
   8   4   2   28.43    3.34     1.003
   9   4   2   28.34    2.90     1.007
  -9   5   2    3.22    3.13     1.010
  -8   5   2  113.01    7.50     0.998
  -7   5   2   29.42    2.92     0.988
  -6   5   2   35.94    2.99     0.980
  -5   5   2  604.08   31.72     0.976
  -4   5   2 2131.07  107.80     0.979
  -3   5   2  242.65   13.23     0.991
  -2   5   2 2059.67  103.85     1.014
  -1   5   2  649.74   33.28     1.045
   0   5   2  103.03    6.07     1.071
   1   5   2 2045.76  103.07     1.075
   2   5   2 4291.49  215.50     1.061
   3   5   2   85.16    5.49     1.041
   4   5   2 2947.67  148.79     1.024
   5   5   2  443.37   24.06     1.012
   6   5   2   24.93    2.81     1.006
   7   5   2  139.52    9.10     1.003
   8   5   2  296.87   17.56     1.004
   9   5   2    2.30    5.59     1.007
  -9   6   2    3.48   10.73     1.010
  -8   6   2  103.41    7.03     0.998
  -7   6   2    0.82    1.66     0.989
  -6   6   2  673.50   35.54     0.982
  -5   6   2  213.65   12.44     0.980
  -4   6   2  344.69   18.67     0.985
  -3   6   2  308.84   16.65     0.998
  -2   6   2 1522.02   77.08     1.020
  -1   6   2   26.33    1.86     1.046
   0   6   2 3125.41  157.12     1.066
   1   6   2  193.70   10.78     1.070
   2   6   2  659.89   34.10     1.060
   3   6   2   16.52    1.87     1.043
   4   6   2  143.13    8.92     1.027
   5   6   2   22.07    2.56     1.016
   6   6   2  721.91   38.27     1.008
   7   6   2    5.78    3.30     1.004
   8   6   2  131.50    9.08     1.004
   9   6   2   -6.23    6.23     1.006
  -9   7   2  119.46    7.69     1.011
  -8   7   2   12.43    2.84     0.999
  -7   7   2   15.61    2.53     0.990
  -6   7   2    3.53    2.62     0.984
  -5   7   2  148.44    9.24     0.984
  -4   7   2   -2.71    3.33     0.989
  -3   7   2  218.54   12.34     1.002
  -2   7   2   60.54    4.04     1.022
  -1   7   2    0.10    2.22     1.043
   0   7   2    1.85    1.43     1.059
   1   7   2    3.10    1.09     1.063
   2   7   2  193.67   11.07     1.055
   3   7   2   17.54    1.94     1.042
   4   7   2    6.47    1.97     1.028
   5   7   2    0.47    2.84     1.017
   6   7   2   14.13    2.56     1.009
   7   7   2    7.54    2.17     1.004
   8   7   2    6.98    2.48     1.003
   9   7   2    5.17    2.41     1.004
  -9   8   2   -0.30    5.28     1.011
  -8   8   2   34.79    3.60     0.999
  -7   8   2   66.31    4.93     0.991
  -6   8   2  617.92   33.08     0.986
  -5   8   2  153.74    9.73     0.986
  -4   8   2  717.36   37.55     0.992
  -3   8   2   59.50    4.13     1.004
  -2   8   2  229.19   12.95     1.020
  -1   8   2   20.54    1.80     1.038
   0   8   2 2840.04  143.20     1.051
   1   8   2  117.74    7.29     1.054
   2   8   2  732.38   38.01     1.049
   3   8   2  170.34   10.40     1.038
   4   8   2  141.27    9.04     1.026
   5   8   2   17.81    2.57     1.016
   6   8   2  510.71   28.06     1.008
   7   8   2    0.22    4.61     1.003
   8   8   2   89.35    5.94     1.001
  -8   9   2   76.20    4.87     1.000
  -7   9   2  132.34    8.73     0.991
  -6   9   2    6.19    1.99     0.987
  -5   9   2  136.64    8.81     0.987
  -4   9   2 1472.96   75.49     0.992
  -3   9   2   81.63    5.44     1.003
  -2   9   2 1626.60   82.84     1.017
  -1   9   2  904.98   46.77     1.031
   0   9   2  193.01   11.36     1.041
   1   9   2  191.41   11.37     1.045
   2   9   2 1929.65   98.00     1.041
   3   9   2   21.76    2.29     1.032
   4   9   2  963.33   50.10     1.022
   5   9   2   83.26    5.68     1.013
   6   9   2   43.75    3.72     1.005
   7   9   2   74.92    5.71     1.000
   8   9   2  179.91   11.67     0.998
  -8  10   2   80.65    5.11     1.000
  -7  10   2   31.16    3.60     0.991
  -6  10   2   71.96    4.93     0.987
  -5  10   2   -1.67    3.87     0.986
  -4  10   2   -1.20    4.17     0.991
  -3  10   2   90.64    6.10     1.000
  -2  10   2  204.75   12.31     1.012
  -1  10   2  121.01    7.68     1.023
   0  10   2  269.62   15.31     1.031
   1  10   2   30.62    2.49     1.034
   2  10   2   85.33    5.76     1.032
   3  10   2  318.82   18.06     1.025
   4  10   2    0.58    2.57     1.016
   5  10   2   58.37    4.20     1.008
   6  10   2  130.25    8.60     1.001
   7  10   2   44.89    4.19     0.996
   8  10   2   22.65    3.05     0.992
  -7  11   2   39.23    3.24     0.991
  -6  11   2   69.35    4.91     0.986
  -5  11   2   15.44    2.27     0.985
  -4  11   2   42.39    3.36     0.989
  -3  11   2   22.03    2.58     0.996
  -2  11   2  114.55    7.57     1.005
  -1  11   2  130.19    8.39     1.014
   0  11   2   33.67    2.86     1.021
   1  11   2   30.13    2.64     1.023
   2  11   2   60.16    4.26     1.021
   3  11   2    6.09    2.73     1.016
   4  11   2   26.00    2.73     1.009
   5  11   2   10.03    2.25     1.001
   6  11   2    1.29    3.31     0.995
   7  11   2   12.04    2.47     0.990
  -7  12   2    6.15    2.40     0.990
  -6  12   2   47.50    4.12     0.984
  -5  12   2   85.53    5.83     0.983
  -4  12   2   53.91    3.97     0.985
  -3  12   2  435.77   24.24     0.990
  -2  12   2   19.68    2.48     0.998
  -1  12   2  428.73   23.74     1.005
   0  12   2  225.09   13.57     1.010
   1  12   2   49.84    3.53     1.012
   2  12   2   53.26    3.86     1.010
   3  12   2  694.82   37.07     1.006
   4  12   2   17.56    2.59     1.000
   5  12   2  238.30   14.57     0.993
   6  12   2   73.99    4.79     0.987
  -6  13   2    6.98    2.42     0.982
  -5  13   2  166.00   10.87     0.979
  -4  13   2   60.60    4.40     0.980
  -3  13   2    2.57    2.44     0.984
  -2  13   2   11.72    2.03     0.989
  -1  13   2  351.25   20.16     0.995
   0  13   2   -3.59    3.90     0.999
   1  13   2  431.47   24.01     1.000
   2  13   2   33.29    2.96     0.998
   3  13   2   12.43    2.39     0.995
   4  13   2   -2.07    4.57     0.989
   5  13   2  106.93    7.24     0.983
   6  13   2    0.51    2.83     0.977
  -5  14   2   -1.58    5.61     0.975
  -4  14   2  115.13    7.78     0.974
  -3  14   2    6.42    2.58     0.976
  -2  14   2   47.65    3.61     0.980
  -1  14   2    4.89    2.48     0.984
   0  14   2    9.68    2.30     0.987
   1  14   2   11.41    2.18     0.987
   2  14   2   44.63    3.60     0.986
   3  14   2   -2.45    4.41     0.982
   4  14   2    8.14    2.21     0.977
   5  14   2    2.43    3.08     0.972
  -4  15   2   -4.90    5.67     0.968
  -3  15   2    1.04    5.10     0.968
  -2  15   2   -0.57    2.83     0.970
  -1  15   2  162.21   10.45     0.972
   0  15   2   58.97    4.44     0.974
   1  15   2  132.80    8.66     0.974
   2  15   2    4.61    2.98     0.972
   3  15   2   13.13    2.22     0.969
   4  15   2    4.44    2.35     0.964
  -3  16   2  173.12   11.13     0.959
  -2  16   2   54.47    4.00     0.960
  -1  16   2  105.24    6.67     0.960
   0  16   2   87.72    5.69     0.961
   1  16   2   30.63    2.95     0.960
   2  16   2    3.15    3.07     0.958
  -9   0   3  139.12    8.98     1.017
  -7   0   3  277.01   15.69     0.997
  -5   0   3 3680.38  185.15     0.972
  -3   0   3 1490.37   75.26     0.943
  -1   0   3 1613.36   81.18     0.929
   1   0   3 3350.57  168.06     0.976
   3   0   3 1107.84   56.26     0.987
   5   0   3   12.05    2.33     0.985
   7   0   3  196.42   11.98     0.990
   9   0   3   85.58    6.14     1.003
 -10   1   3   15.29    2.39     1.025
  -9   1   3   75.94    5.57     1.016
  -8   1   3   25.88    2.72     1.005
  -7   1   3  252.77   14.51     0.994
  -6   1   3    2.63    1.69     0.981
  -5   1   3   11.17    1.63     0.968
  -4   1   3  239.56   13.05     0.955
  -3   1   3  530.94   27.34     0.944
  -2   1   3  666.37   33.95     0.938
  -1   1   3 3227.12  161.86     0.948
   0   1   3  936.22   47.28     0.977
   1   1   3 1369.95   69.02     0.999
   2   1   3  512.83   26.35     1.001
   3   1   3   67.01    4.43     0.996
   4   1   3  946.00   48.53     0.992
   5   1   3  479.46   25.90     0.989
   6   1   3  504.44   27.16     0.989
   7   1   3  108.95    7.39     0.992
   8   1   3   23.25    3.12     0.997
   9   1   3   -4.83    4.94     1.004
 -10   2   3    7.01    2.13     1.026
  -9   2   3   22.61    3.19     1.015
  -8   2   3   -3.75    3.75     1.003
  -7   2   3   24.31    2.77     0.991
  -6   2   3   23.84    2.28     0.979
  -5   2   3  332.45   17.98     0.967
  -4   2   3  447.51   23.43     0.957
  -3   2   3  110.46    6.51     0.952
  -2   2   3  236.34   12.53     0.956
  -1   2   3 1293.65   65.24     0.977
   0   2   3 1091.44   55.08     1.008
   1   2   3  692.73   35.23     1.023
   2   2   3 3484.25  174.93     1.018
   3   2   3  114.16    6.85     1.008
   4   2   3   25.83    2.13     0.999
   5   2   3  294.06   16.70     0.994
   6   2   3  175.28   10.76     0.992
   7   2   3  115.42    7.76     0.994
   8   2   3  406.33   22.78     0.998
   9   2   3   -0.52    4.85     1.005
 -10   3   3   61.10    4.19     1.027
  -9   3   3  159.48   10.33     1.015
  -8   3   3   18.83    2.57     1.002
  -7   3   3  427.29   23.51     0.990
  -6   3   3  487.63   26.08     0.978
  -5   3   3    3.98    1.42     0.968
  -4   3   3 2057.44  103.97     0.962
  -3   3   3 1209.85   61.38     0.963
  -2   3   3 1108.63   56.15     0.975
  -1   3   3 3299.01  165.56     1.002
   0   3   3  501.41   25.66     1.031
   1   3   3   24.28    1.66     1.041
   2   3   3 2592.73  130.40     1.032
   3   3   3 1393.50   70.73     1.018
   4   3   3  596.10   31.21     1.006
   5   3   3 1075.57   55.58     0.999
   6   3   3    7.47    2.22     0.996
   7   3   3    1.68    4.66     0.996
   8   3   3   66.53    5.95     1.000
   9   3   3   64.01    4.40     1.006
  -9   4   3   43.02    3.87     1.015
  -8   4   3  398.03   22.16     1.002
  -7   4   3   60.12    3.77     0.989
  -6   4   3  462.87   24.92     0.979
  -5   4   3 1037.57   53.26     0.971
  -4   4   3  322.65   17.34     0.969
  -3   4   3 1149.14   58.43     0.975
  -2   4   3 3706.10  186.13     0.992
  -1   4   3  202.63   10.94     1.019
   0   4   3 2708.36  136.08     1.044
   1   4   3 1429.60   72.22     1.051
   2   4   3  430.30   22.40     1.041
   3   4   3  941.03   48.15     1.026
   4   4   3 1419.21   72.51     1.012
   5   4   3   40.23    3.23     1.003
   6   4   3  360.89   20.33     0.999
   7   4   3   35.72    3.52     0.998
   8   4   3   33.02    6.48     1.001
   9   4   3   48.44    3.74     1.007
  -9   5   3   -4.61    4.95     1.015
  -8   5   3   11.44    2.57     1.002
  -7   5   3   37.24    3.23     0.990
  -6   5   3   13.97    2.23     0.980
  -5   5   3   31.56    2.56     0.975
  -4   5   3  535.45   28.06     0.975
  -3   5   3    3.85    1.19     0.984
  -2   5   3   22.64    1.73     1.003
  -1   5   3   60.64    3.96     1.028
   0   5   3   58.16    3.74     1.049
   1   5   3  930.76   47.40     1.054
   2   5   3  741.56   38.07     1.045
   3   5   3  390.30   20.81     1.030
   4   5   3   54.21    3.76     1.017
   5   5   3    0.91    2.65     1.007
   6   5   3  234.15   14.31     1.001
   7   5   3  383.05   21.68     1.000
   8   5   3   59.12    4.88     1.002
   9   5   3   70.92    4.86     1.007
  -9   6   3    6.81    2.09     1.016
  -8   6   3  121.59    8.17     1.002
  -7   6   3    2.22    2.07     0.991
  -6   6   3   54.35    3.85     0.982
  -5   6   3  111.40    7.26     0.979
  -4   6   3   38.97    2.82     0.981
  -3   6   3   31.11    2.26     0.991
  -2   6   3 1029.97   52.54     1.009
  -1   6   3  519.07   26.97     1.031
   0   6   3  519.22   26.91     1.048
   1   6   3  617.11   31.88     1.052
   2   6   3   43.65    2.97     1.045
   3   6   3  222.77   12.69     1.032
   4   6   3  334.26   18.48     1.019
   5   6   3  347.36   19.61     1.009
   6   6   3  126.36    8.32     1.003
   7   6   3   58.73    4.88     1.001
   8   6   3    0.35    5.21     1.002
   9   6   3   16.04    2.82     1.007
  -9   7   3    0.84    4.89     1.017
  -8   7   3    0.74    2.47     1.003
  -7   7   3    4.76    2.18     0.992
  -6   7   3  595.68   32.10     0.984
  -5   7   3    7.42    2.44     0.982
  -4   7   3 2159.90  109.51     0.985
  -3   7   3   18.99    1.88     0.995
  -2   7   3    2.62    1.60     1.011
  -1   7   3   47.70    3.23     1.029
   0   7   3 1081.19   55.14     1.043
   1   7   3   25.77    1.95     1.047
   2   7   3 2863.08  144.48     1.041
   3   7   3   81.88    5.45     1.030
   4   7   3  119.07    7.68     1.019
   5   7   3    2.78    2.31     1.009
   6   7   3   71.64    5.00     1.003
   7   7   3    7.62    3.05     1.001
   8   7   3  214.20   13.53     1.002
  -8   8   3  183.82   11.72     1.004
  -7   8   3   30.50    3.12     0.993
  -6   8   3  278.04   16.59     0.986
  -5   8   3  170.51   10.62     0.984
  -4   8   3   73.72    4.89     0.987
  -3   8   3   22.36    2.17     0.996
  -2   8   3 1423.46   72.51     1.010
  -1   8   3  414.78   22.15     1.025
   0   8   3 1488.61   75.70     1.036
   1   8   3  426.47   22.78     1.040
   2   8   3   36.87    2.77     1.036
   3   8   3  129.45    8.22     1.027
   4   8   3  324.33   18.33     1.016
   5   8   3  416.81   23.21     1.008
   6   8   3  243.49   14.99     1.002
   7   8   3  134.26    9.21     1.000
   8   8   3    2.16    5.61     1.001
  -8   9   3   -0.10    2.20     1.006
  -7   9   3   -1.16    3.98     0.995
  -6   9   3   43.05    3.46     0.987
  -5   9   3   92.14    6.19     0.985
  -4   9   3    2.84    1.99     0.988
  -3   9   3   67.08    4.46     0.996
  -2   9   3  262.86   14.81     1.007
  -1   9   3  172.63   10.49     1.020
   0   9   3  155.37    9.39     1.028
   1   9   3  858.10   44.48     1.031
   2   9   3   30.89    2.63     1.028
   3   9   3  233.91   13.86     1.021
   4   9   3  151.96    9.68     1.013
   5   9   3    4.39    1.87     1.005
   6   9   3   17.80    2.55     1.000
   7   9   3  201.48   12.87     0.998
   8   9   3   -6.45    6.45     0.998
  -8  10   3   83.79    5.30     1.007
  -7  10   3   10.07    2.63     0.996
  -6  10   3   40.57    3.41     0.988
  -5  10   3  192.05   12.03     0.985
  -4  10   3   92.13    6.12     0.988
  -3  10   3  396.12   21.86     0.994
  -2  10   3  599.99   31.86     1.003
  -1  10   3   26.50    2.38     1.013
   0  10   3  154.22    9.59     1.020
   1  10   3  214.37   12.81     1.022
   2  10   3  159.79   10.00     1.020
   3  10   3  647.21   34.42     1.014
   4  10   3  201.56   12.50     1.008
   5  10   3   80.13    5.70     1.001
   6  10   3   31.58    3.31     0.997
   7  10   3   15.43    2.43     0.995
  -7  11   3  144.73    9.01     0.997
  -6  11   3   17.84    2.90     0.989
  -5  11   3   12.24    3.13     0.985
  -4  11   3  215.29   13.20     0.986
  -3  11   3  447.18   24.58     0.991
  -2  11   3   23.02    2.59     0.998
  -1  11   3  943.42   49.20     1.005
   0  11   3   14.33    2.26     1.011
   1  11   3   36.33    2.94     1.013
   2  11   3  444.40   24.36     1.011
   3  11   3  222.38   13.56     1.007
   4  11   3   68.00    4.77     1.001
   5  11   3  292.38   17.44     0.996
   6  11   3    2.44    3.13     0.992
   7  11   3   -3.72    5.64     0.991
  -7  12   3   -5.68    5.68     0.998
  -6  12   3   15.47    2.37     0.989
  -5  12   3   56.54    4.72     0.984
  -4  12   3   13.37    2.23     0.984
  -3  12   3   28.48    2.86     0.987
  -2  12   3   -0.56    4.04     0.992
  -1  12   3    8.54    2.07     0.997
   0  12   3  117.18    7.54     1.002
   1  12   3  239.97   14.46     1.003
   2  12   3  180.37   11.27     1.002
   3  12   3    1.34    4.03     0.998
   4  12   3   32.43    3.12     0.994
   5  12   3   40.75    3.69     0.990
   6  12   3   31.12    3.04     0.987
  -6  13   3    7.27    2.34     0.989
  -5  13   3    6.16    2.52     0.983
  -4  13   3    8.67    2.86     0.981
  -3  13   3   78.02    5.33     0.982
  -2  13   3  110.96    7.26     0.986
  -1  13   3  239.27   14.73     0.989
   0  13   3   82.71    5.68     0.992
   1  13   3   20.46    2.48     0.993
   2  13   3    1.69    4.29     0.992
   3  13   3   61.11    4.45     0.990
   4  13   3  136.79    8.85     0.986
   5  13   3   43.17    3.42     0.983
   6  13   3   46.06    3.70     0.980
  -5  14   3  243.69   15.39     0.982
  -4  14   3   -4.41    5.32     0.978
  -3  14   3  209.08   13.24     0.978
  -2  14   3   12.18    2.39     0.979
  -1  14   3   31.18    2.95     0.981
   0  14   3   11.04    2.41     0.983
   1  14   3  545.63   30.02     0.984
   2  14   3    5.20    2.27     0.983
   3  14   3  245.91   15.28     0.980
   4  14   3   13.18    2.48     0.978
   5  14   3   -1.54    2.45     0.975
  -4  15   3   24.88    2.92     0.975
  -3  15   3  115.34    7.36     0.973
  -2  15   3   20.98    2.52     0.972
  -1  15   3  267.87   16.58     0.973
   0  15   3  106.09    7.26     0.974
   1  15   3   42.97    3.75     0.974
   2  15   3   -1.09    2.81     0.973
   3  15   3   33.36    3.12     0.971
   4  15   3   37.90    3.38     0.968
  -2  16   3    2.03    2.22     0.966
  -1  16   3   16.96    2.60     0.965
   0  16   3   25.58    2.79     0.965
   1  16   3    2.39    2.57     0.964
   2  16   3   71.81    4.74     0.963
 -10   0   4   32.12    2.92     1.028
  -8   0   4  182.92   11.14     1.013
  -6   0   4  959.87   49.42     0.989
  -4   0   4  406.05   21.40     0.961
  -2   0   4 1135.39   57.51     0.938
   0   0   4  564.49   28.85     0.956
   2   0   4 1651.39   83.36     0.984
   4   0   4  433.48   22.99     0.987
   6   0   4 1573.12   80.59     0.987
   8   0   4  532.01   29.32     0.996
 -10   1   4   18.82    2.41     1.029
  -9   1   4  126.37    8.32     1.021
  -8   1   4   69.90    5.12     1.010
  -7   1   4   11.92    2.03     0.998
  -6   1   4    4.05    3.08     0.985
  -5   1   4  371.04   19.93     0.971
  -4   1   4  501.48   26.16     0.958
  -3   1   4  357.47   18.80     0.947
  -2   1   4 1280.34   64.75     0.943
  -1   1   4   25.03    1.75     0.951
   0   1   4  335.60   17.44     0.970
   1   1   4  582.32   29.82     0.987
   2   1   4 1730.46   87.31     0.994
   3   1   4  117.66    7.12     0.993
   4   1   4  748.77   38.72     0.990
   5   1   4   88.74    5.84     0.989
   6   1   4    6.55    2.56     0.989
   7   1   4   54.73    4.70     0.991
   8   1   4   83.71    6.12     0.997
   9   1   4   -4.71    6.15     1.004
  -9   2   4    0.13    4.21     1.020
  -8   2   4    4.25    2.19     1.008
  -7   2   4   61.92    4.47     0.995
  -6   2   4  116.93    7.40     0.982
  -5   2   4  616.53   32.18     0.970
  -4   2   4  294.40   15.92     0.959
  -3   2   4  125.57    7.37     0.953
  -2   2   4  109.62    6.47     0.955
  -1   2   4  226.48   12.10     0.969
   0   2   4   95.34    5.58     0.989
   1   2   4 1891.32   95.24     1.003
   2   2   4  946.94   48.15     1.005
   3   2   4   85.39    5.44     1.001
   4   2   4   10.48    1.67     0.995
   5   2   4   25.67    2.49     0.992
   6   2   4   73.70    5.12     0.991
   7   2   4   18.28    3.18     0.993
   8   2   4   44.27    4.29     0.998
   9   2   4   10.23    2.62     1.005
  -9   3   4   23.32    3.17     1.020
  -8   3   4  321.42   18.34     1.007
  -7   3   4  266.21   15.29     0.994
  -6   3   4  109.62    7.01     0.981
  -5   3   4  465.02   24.71     0.970
  -4   3   4  882.74   45.35     0.963
  -3   3   4   14.24    1.41     0.961
  -2   3   4 6830.53  342.42     0.969
  -1   3   4 1270.51   64.28     0.987
   0   3   4   69.65    4.34     1.007
   1   3   4 1163.30   58.90     1.018
   2   3   4 3171.02  159.55     1.016
   3   3   4    9.89    1.45     1.008
   4   3   4 1674.68   85.02     1.000
   5   3   4  713.67   37.37     0.995
   6   3   4    5.50    2.33     0.993
   7   3   4  358.30   20.38     0.994
   8   3   4  118.58    8.05     0.999
   9   3   4   14.60    2.82     1.007
  -9   4   4   89.25    5.59     1.020
  -8   4   4  167.58   10.58     1.007
  -7   4   4  161.21   10.01     0.993
  -6   4   4  354.42   19.63     0.981
  -5   4   4    5.25    2.06     0.972
  -4   4   4  153.11    9.13     0.968
  -3   4   4 1433.44   72.71     0.971
  -2   4   4  513.57   26.59     0.982
  -1   4   4 1690.22   85.36     1.001
   0   4   4 2084.65  105.01     1.019
   1   4   4  234.56   12.67     1.027
   2   4   4  730.01   37.48     1.023
   3   4   4 2545.13  128.42     1.014
   4   4   4  408.83   21.96     1.005
   5   4   4  586.20   31.15     0.998
   6   4   4  557.03   30.08     0.995
   7   4   4   82.02    6.15     0.996
   8   4   4  111.50    7.75     1.000
   9   4   4  135.47    8.72     1.008
  -9   5   4   38.57    3.11     1.021
  -8   5   4   36.71    3.46     1.007
  -7   5   4    2.36    3.41     0.993
  -6   5   4  396.36   21.75     0.982
  -5   5   4  221.52   12.87     0.975
  -4   5   4  590.11   30.91     0.973
  -3   5   4   62.16    4.07     0.979
  -2   5   4  266.33   14.41     0.992
  -1   5   4   23.82    1.72     1.010
   0   5   4  924.11   47.10     1.026
   1   5   4  359.40   18.98     1.032
   2   5   4  182.15   10.34     1.027
   3   5   4    3.78    1.37     1.018
   4   5   4    3.25    1.60     1.008
   5   5   4    2.91    4.31     1.000
   6   5   4   21.62    2.84     0.997
   7   5   4   79.27    5.77     0.997
   8   5   4   16.61    3.44     1.001
   9   5   4   -3.67    7.09     1.009
  -9   6   4   39.66    3.18     1.023
  -8   6   4   67.76    4.87     1.008
  -7   6   4   39.33    3.46     0.994
  -6   6   4    1.34    2.32     0.984
  -5   6   4  150.28    9.38     0.978
  -4   6   4  848.44   43.91     0.978
  -3   6   4  994.52   51.01     0.984
  -2   6   4  217.97   12.15     0.997
  -1   6   4  488.76   25.55     1.014
   0   6   4    1.02    1.66     1.027
   1   6   4  700.56   36.15     1.032
   2   6   4 1289.84   65.67     1.028
   3   6   4  982.90   50.53     1.018
   4   6   4   66.22    4.45     1.009
   5   6   4   95.93    6.43     1.002
   6   6   4    2.78    2.26     0.998
   7   6   4   47.99    4.46     0.998
   8   6   4   52.88    4.65     1.002
  -9   7   4    1.68    4.79     1.025
  -8   7   4   23.76    3.01     1.009
  -7   7   4  326.81   18.66     0.996
  -6   7   4   39.24    3.09     0.986
  -5   7   4  885.09   46.09     0.981
  -4   7   4    1.79    2.14     0.981
  -3   7   4   12.60    1.71     0.988
  -2   7   4   67.72    4.55     1.000
  -1   7   4 1310.13   66.74     1.014
   0   7   4    6.84    1.33     1.025
   1   7   4 1902.90   96.37     1.029
   2   7   4   28.00    2.36     1.025
   3   7   4   17.59    2.09     1.017
   4   7   4    5.89    4.14     1.009
   5   7   4  637.57   34.10     1.002
   6   7   4   20.62    3.07     0.998
   7   7   4  653.34   35.45     0.998
   8   7   4    6.73    2.39     1.002
  -8   8   4   -0.27    4.94     1.011
  -7   8   4    5.91    2.67     0.998
  -6   8   4   24.01    2.50     0.988
  -5   8   4   82.29    5.48     0.983
  -4   8   4  168.07   10.42     0.984
  -3   8   4  502.86   26.79     0.990
  -2   8   4    3.65    1.92     1.000
  -1   8   4  192.59   11.27     1.011
   0   8   4   20.09    1.94     1.020
   1   8   4  143.97    8.86     1.023
   2   8   4  128.43    8.13     1.021
   3   8   4  820.20   42.76     1.014
   4   8   4   -1.74    4.13     1.007
   5   8   4  217.90   13.29     1.001
   6   8   4   -5.23    5.31     0.998
   7   8   4   34.70    3.86     0.998
   8   8   4   -6.31    6.50     1.002
  -8   9   4   60.00    4.01     1.014
  -7   9   4   -4.22    4.22     1.000
  -6   9   4   59.53    4.26     0.990
  -5   9   4   53.70    3.84     0.985
  -4   9   4   48.41    3.51     0.985
  -3   9   4   30.61    2.73     0.990
  -2   9   4   61.61    4.27     0.998
  -1   9   4    1.69    1.74     1.007
   0   9   4   57.01    3.93     1.014
   1   9   4   63.54    4.28     1.017
   2   9   4   40.36    3.11     1.015
   3   9   4  106.47    7.02     1.010
   4   9   4    7.34    1.93     1.004
   5   9   4    2.39    2.35     0.999
   6   9   4    8.33    2.78     0.996
   7   9   4   17.69    3.08     0.997
  -7  10   4   83.36    5.71     1.002
  -6  10   4  164.56   10.61     0.992
  -5  10   4   -1.12    3.86     0.986
  -4  10   4   -2.84    3.72     0.985
  -3  10   4  596.26   32.05     0.989
  -2  10   4  135.01    8.66     0.995
  -1  10   4  673.93   35.59     1.002
   0  10   4  364.82   20.14     1.008
   1  10   4   65.67    4.31     1.010
   2  10   4    1.12    1.97     1.008
   3  10   4  527.61   28.55     1.004
   4  10   4   13.07    2.24     1.000
   5  10   4  135.05    8.90     0.996
   6  10   4  154.00   10.17     0.995
   7  10   4   10.21    2.41     0.996
  -7  11   4   47.65    3.52     1.005
  -6  11   4    3.05    2.88     0.994
  -5  11   4   80.92    5.56     0.987
  -4  11   4   60.12    4.20     0.985
  -3  11   4   10.71    1.83     0.987
  -2  11   4  283.51   16.47     0.991
  -1  11   4  230.02   13.89     0.997
   0  11   4   14.41    2.21     1.001
   1  11   4  251.92   14.93     1.002
   2  11   4  246.55   14.71     1.001
   3  11   4   -0.49    3.91     0.998
   4  11   4  333.35   19.36     0.995
   5  11   4   79.16    5.46     0.993
   6  11   4   10.73    2.32     0.992
   7  11   4   54.75    4.02     0.994
  -6  12   4   -4.57    5.37     0.996
  -5  12   4  113.42    7.51     0.988
  -4  12   4   68.33    4.74     0.984
  -3  12   4   11.35    2.32     0.985
  -2  12   4    0.58    3.79     0.987
  -1  12   4  184.78   11.53     0.991
   0  12   4    3.59    2.66     0.994
   1  12   4   30.83    2.74     0.995
   2  12   4   63.00    4.62     0.994
   3  12   4    1.86    4.25     0.992
   4  12   4   19.03    2.78     0.990
   5  12   4   -2.07    4.54     0.989
   6  12   4    2.74    2.37     0.989
  -6  13   4    2.79    2.94     0.998
  -5  13   4   96.97    6.24     0.989
  -4  13   4   95.83    6.54     0.984
  -3  13   4  135.79    8.79     0.982
  -2  13   4  194.15   12.17     0.983
  -1  13   4    1.57    3.06     0.985
   0  13   4   17.49    2.55     0.987
   1  13   4  158.07   10.13     0.988
   2  13   4  124.62    8.17     0.987
   3  13   4   74.11    5.15     0.986
   4  13   4  177.90   11.46     0.985
   5  13   4   -3.55    5.45     0.984
  -5  14   4   -1.07    5.64     0.990
  -4  14   4   97.80    6.21     0.984
  -3  14   4    5.28    2.39     0.981
  -2  14   4   85.38    5.80     0.980
  -1  14   4   20.57    2.57     0.980
   0  14   4  497.27   27.71     0.981
   1  14   4   31.33    3.11     0.981
   2  14   4  170.55   10.94     0.981
   3  14   4    0.01    2.69     0.980
   4  14   4   31.31    3.04     0.980
  -3  15   4    8.60    2.50     0.979
  -2  15   4   98.95    6.40     0.977
  -1  15   4    2.76    3.21     0.976
   0  15   4   -2.53    4.85     0.976
   1  15   4   25.80    2.70     0.975
   2  15   4   79.22    4.99     0.975
   3  15   4   -0.17    5.71     0.975
  -1  16   4   11.23    2.43     0.972
   0  16   4    6.60    2.30     0.971
   1  16   4    2.81    3.36     0.970
  -9   0   5   20.43    2.97     1.026
  -7   0   5    6.92    2.07     1.008
  -5   0   5   24.74    2.12     0.982
  -3   0   5  352.01   18.64     0.956
  -1   0   5    3.36    0.96     0.951
   1   0   5  118.16    6.97     0.974
   3   0   5   65.17    4.31     0.986
   5   0   5  140.35    8.91     0.987
   7   0   5  212.37   13.19     0.991
   9   0   5    1.65    6.69     1.004
  -9   1   5   29.80    3.39     1.026
  -8   1   5   27.16    2.92     1.016
  -7   1   5   15.26    2.15     1.004
  -6   1   5  686.46   35.89     0.991
  -5   1   5   89.68    5.82     0.977
  -4   1   5 2149.63  108.63     0.964
  -3   1   5   31.07    2.17     0.955
  -2   1   5   68.77    4.35     0.951
  -1   1   5  140.27    7.97     0.957
   0   1   5 1518.10   76.68     0.969
   1   1   5  373.88   19.61     0.981
   2   1   5 2022.50  102.03     0.988
   3   1   5  235.70   13.04     0.990
   4   1   5   57.09    3.93     0.989
   5   1   5   11.98    2.20     0.988
   6   1   5   78.53    5.57     0.989
   7   1   5   91.11    6.56     0.992
   8   1   5  227.63   14.78     0.997
   9   1   5   16.65    3.01     1.005
  -9   2   5   18.03    2.31     1.026
  -8   2   5  512.81   27.82     1.014
  -7   2   5   78.95    5.40     1.001
  -6   2   5  140.93    8.86     0.988
  -5   2   5  396.93   21.36     0.975
  -4   2   5   51.52    3.47     0.964
  -3   2   5  159.01    9.13     0.957
  -2   2   5 3974.25  199.61     0.958
  -1   2   5   16.83    1.39     0.967
   0   2   5 1642.81   82.94     0.980
   1   2   5  504.80   26.13     0.991
   2   2   5  300.21   16.06     0.995
   3   2   5  206.51   11.65     0.994
   4   2   5 1096.11   56.17     0.992
   5   2   5    9.26    2.11     0.990
   6   2   5  357.07   20.13     0.990
   7   2   5  149.60    9.79     0.993
   8   2   5   14.91    3.45     0.998
   9   2   5   10.31    2.98     1.007
  -9   3   5   -4.92    4.92     1.026
  -8   3   5    1.53    4.69     1.013
  -7   3   5   56.08    4.30     0.999
  -6   3   5   81.99    5.49     0.986
  -5   3   5  139.94    8.72     0.974
  -4   3   5  325.85   17.65     0.966
  -3   3   5  728.23   37.50     0.963
  -2   3   5  373.66   19.71     0.967
  -1   3   5  621.23   31.99     0.978
   0   3   5   31.67    2.18     0.992
   1   3   5   65.60    4.22     1.001
   2   3   5  455.74   23.83     1.002
   3   3   5 1352.16   68.84     0.999
   4   3   5  255.45   14.42     0.995
   5   3   5   63.73    4.27     0.992
   6   3   5   57.40    4.17     0.991
   7   3   5   81.26    6.22     0.994
   8   3   5   19.56    3.55     1.000
   9   3   5   69.28    4.98     1.009
  -9   4   5    1.28    5.16     1.027
  -8   4   5   86.08    6.16     1.013
  -7   4   5   14.45    2.50     0.999
  -6   4   5   17.48    2.30     0.986
  -5   4   5  198.90   11.75     0.976
  -4   4   5    3.32    1.61     0.969
  -3   4   5  498.38   26.12     0.969
  -2   4   5  454.20   23.79     0.976
  -1   4   5   10.23    1.22     0.988
   0   4   5   34.76    2.46     1.001
   1   4   5  121.53    7.29     1.008
   2   4   5  309.33   16.64     1.008
   3   4   5  554.40   29.04     1.003
   4   4   5  517.90   27.48     0.997
   5   4   5  100.25    6.41     0.993
   6   4   5    7.65    2.26     0.992
   7   4   5    3.51    4.09     0.995
   8   4   5   52.57    4.82     1.001
   9   4   5   28.20    3.36     1.011
  -9   5   5  121.38    7.73     1.029
  -8   5   5   18.75    2.78     1.013
  -7   5   5  559.05   30.02     0.999
  -6   5   5  108.51    7.08     0.987
  -5   5   5  117.10    7.41     0.977
  -4   5   5  448.41   23.93     0.973
  -3   5   5 1953.26   98.96     0.975
  -2   5   5    8.63    1.27     0.983
  -1   5   5 4449.97  223.60     0.995
   0   5   5  298.00   16.00     1.007
   1   5   5  795.76   40.90     1.012
   2   5   5  576.33   30.03     1.011
   3   5   5  852.81   44.03     1.005
   4   5   5    0.69    1.93     0.999
   5   5   5  711.77   37.60     0.995
   6   5   5   28.78    2.87     0.994
   7   5   5  111.53    7.54     0.996
   8   5   5   44.13    3.69     1.002
  -9   6   5   80.56    5.25     1.031
  -8   6   5   29.99    3.19     1.015
  -7   6   5  117.56    7.96     1.000
  -6   6   5   -1.06    2.31     0.988
  -5   6   5 1341.67   68.87     0.980
  -4   6   5   -0.21    2.02     0.977
  -3   6   5  978.58   50.34     0.980
  -2   6   5   50.94    3.45     0.988
  -1   6   5  229.58   12.83     0.999
   0   6   5  100.22    6.29     1.009
   1   6   5 2697.26  136.06     1.013
   2   6   5  339.00   18.40     1.011
   3   6   5  970.90   50.09     1.006
   4   6   5   10.13    2.23     1.000
   5   6   5    0.59    2.64     0.996
   6   6   5   76.39    5.30     0.995
   7   6   5  341.28   20.00     0.997
   8   6   5   46.08    3.72     1.004
  -8   7   5    8.05    1.90     1.017
  -7   7   5    8.38    2.40     1.002
  -6   7   5    2.69    2.31     0.990
  -5   7   5   13.05    2.09     0.982
  -4   7   5    7.94    1.74     0.980
  -3   7   5  113.52    7.27     0.983
  -2   7   5  122.38    7.82     0.990
  -1   7   5  271.01   15.06     1.000
   0   7   5  102.74    6.51     1.008
   1   7   5   59.91    4.03     1.011
   2   7   5    3.55    2.02     1.010
   3   7   5  113.22    7.31     1.005
   4   7   5  242.80   14.29     0.999
   5   7   5   77.99    5.47     0.996
   6   7   5  158.29   10.33     0.995
   7   7   5    4.51    5.15     0.998
   8   7   5    5.90    2.47     1.005
  -8   8   5   -4.47    4.47     1.020
  -7   8   5   33.74    3.50     1.004
  -6   8   5   34.19    2.97     0.992
  -5   8   5  345.92   19.49     0.984
  -4   8   5    8.52    1.97     0.982
  -3   8   5  269.61   15.37     0.984
  -2   8   5   48.63    3.41     0.991
  -1   8   5   39.12    2.76     0.999
   0   8   5  539.50   28.53     1.005
   1   8   5  380.54   20.70     1.008
   2   8   5   45.69    3.33     1.007
   3   8   5  204.32   12.39     1.002
   4   8   5    0.97    3.94     0.998
   5   8   5   -2.56    4.32     0.995
   6   8   5   53.88    4.23     0.995
   7   8   5   79.01    6.01     0.999
   8   8   5   16.60    2.88     1.006
  -8   9   5   -0.56    4.98     1.023
  -7   9   5  172.57   11.05     1.007
  -6   9   5  100.20    6.61     0.995
  -5   9   5   58.61    4.10     0.987
  -4   9   5  160.90   10.11     0.984
  -3   9   5  384.40   21.22     0.985
  -2   9   5   29.56    2.64     0.990
  -1   9   5  917.25   47.62     0.996
   0   9   5  173.90   10.62     1.001
   1   9   5  430.34   23.40     1.004
   2   9   5  275.31   15.80     1.002
   3   9   5  223.64   13.52     0.999
   4   9   5   72.55    5.05     0.996
   5   9   5  226.11   13.98     0.994
   6   9   5   58.38    4.46     0.995
   7   9   5   39.48    3.42     1.000
  -7  10   5   11.60    2.17     1.011
  -6  10   5   21.77    2.82     0.997
  -5  10   5   52.04    3.83     0.989
  -4  10   5   19.05    2.40     0.985
  -3  10   5  109.11    7.84     0.985
  -2  10   5  383.24   21.21     0.988
  -1  10   5   25.28    2.25     0.993
   0  10   5   43.15    3.25     0.997
   1  10   5   32.73    2.75     0.999
   2  10   5  113.68    7.46     0.998
   3  10   5  134.33    8.56     0.996
   4  10   5  245.17   14.94     0.994
   5  10   5   57.10    4.30     0.993
   6  10   5   -1.80    5.20     0.995
   7  10   5    3.78    2.40     1.000
  -7  11   5   19.47    2.56     1.015
  -6  11   5   30.82    2.78     1.001
  -5  11   5    3.49    2.19     0.991
  -4  11   5   22.35    2.25     0.986
  -3  11   5   32.71    2.91     0.985
  -2  11   5   33.97    2.92     0.986
  -1  11   5    4.67    1.78     0.989
   0  11   5   -0.29    2.75     0.992
   1  11   5   15.73    2.10     0.993
   2  11   5   22.44    2.55     0.993
   3  11   5  125.24    8.17     0.992
   4  11   5   91.13    6.28     0.991
   5  11   5    4.09    3.25     0.992
   6  11   5    1.49    2.32     0.995
  -6  12   5  145.58    9.21     1.005
  -5  12   5   26.84    3.25     0.994
  -4  12   5   24.23    2.55     0.988
  -3  12   5   72.56    5.02     0.985
  -2  12   5  772.44   41.00     0.985
  -1  12   5    9.19    1.81     0.986
   0  12   5  516.72   28.25     0.988
   1  12   5   63.57    4.31     0.989
   2  12   5   25.10    2.74     0.989
   3  12   5   19.34    2.69     0.988
   4  12   5  296.48   17.94     0.989
   5  12   5    0.54    2.11     0.990
  -5  13   5   20.13    2.55     0.998
  -4  13   5  336.05   19.90     0.990
  -3  13   5    2.17    2.91     0.985
  -2  13   5   22.98    2.85     0.984
  -1  13   5   15.75    2.43     0.984
   0  13   5  284.68   17.04     0.984
   1  13   5   96.56    6.44     0.985
   2  13   5  436.76   24.70     0.985
   3  13   5   14.69    2.72     0.986
   4  13   5   24.66    2.76     0.987
   5  13   5    2.08    2.36     0.989
  -4  14   5   -1.18    2.84     0.992
  -3  14   5    3.39    2.11     0.986
  -2  14   5   28.75    3.09     0.983
  -1  14   5   61.79    4.41     0.982
   0  14   5    4.97    2.69     0.982
   1  14   5   25.39    2.84     0.982
   2  14   5   -0.13    2.79     0.982
   3  14   5   43.12    3.46     0.983
   4  14   5   22.69    2.73     0.985
  -3  15   5   -1.17    5.39     0.989
  -2  15   5   11.68    2.41     0.984
  -1  15   5   43.67    3.42     0.982
   0  15   5   37.37    3.15     0.980
   1  15   5   23.27    2.65     0.980
   2  15   5   60.33    4.19     0.981
  -8   0   6  285.74   16.60     1.024
  -6   0   6   21.22    2.43     1.003
  -4   0   6  699.94   36.31     0.978
  -2   0   6 2937.61  147.89     0.962
   0   0   6  103.94    6.32     0.969
   2   0   6 1278.74   65.03     0.983
   4   0   6  590.20   31.04     0.988
   6   0   6    3.30    2.19     0.989
   8   0   6    5.38    2.90     0.998
  -9   1   6    0.50    4.72     1.031
  -8   1   6   37.65    3.44     1.022
  -7   1   6  141.94    9.18     1.011
  -6   1   6  233.39   13.54     0.998
  -5   1   6  484.59   25.83     0.985
  -4   1   6  423.37   22.57     0.973
  -3   1   6   81.11    5.19     0.964
  -2   1   6   15.70    1.53     0.961
  -1   1   6 1121.65   57.07     0.964
   0   1   6  641.33   33.04     0.971
   1   1   6 1538.88   77.96     0.980
   2   1   6  940.10   48.13     0.985
   3   1   6  213.86   12.19     0.987
   4   1   6   25.96    2.38     0.988
   5   1   6  454.99   24.64     0.988
   6   1   6   67.69    5.01     0.989
   7   1   6  393.08   22.25     0.993
   8   1   6   41.68    4.32     0.999
  -9   2   6   42.66    3.17     1.032
  -8   2   6    0.72    3.63     1.021
  -7   2   6   79.68    5.38     1.008
  -6   2   6   78.45    5.23     0.995
  -5   2   6   83.69    5.45     0.982
  -4   2   6   40.70    2.82     0.971
  -3   2   6 1774.59   89.89     0.965
  -2   2   6   14.73    1.52     0.963
  -1   2   6  761.44   39.11     0.968
   0   2   6  410.54   21.55     0.977
   1   2   6  615.84   31.87     0.985
   2   2   6  295.15   16.01     0.989
   3   2   6 2355.78  119.04     0.990
   4   2   6   18.95    2.17     0.989
   5   2   6  231.94   13.80     0.988
   6   2   6  185.55   11.64     0.990
   7   2   6   14.51    3.00     0.994
   8   2   6   25.13    3.65     1.001
  -9   3   6   48.27    3.53     1.033
  -8   3   6   98.91    6.87     1.020
  -7   3   6   70.52    5.08     1.006
  -6   3   6  161.88   10.02     0.993
  -5   3   6   -0.91    3.36     0.981
  -4   3   6   24.74    2.18     0.972
  -3   3   6  273.62   15.05     0.967
  -2   3   6  481.62   25.24     0.968
  -1   3   6  403.95   21.34     0.975
   0   3   6  130.44    7.77     0.983
   1   3   6    6.31    1.23     0.990
   2   3   6  102.65    6.45     0.993
   3   3   6   99.03    6.43     0.992
   4   3   6  121.07    7.81     0.990
   5   3   6  173.85   10.81     0.989
   6   3   6   63.33    4.44     0.990
   7   3   6   30.22    3.57     0.995
   8   3   6   -1.54    2.62     1.002
  -9   4   6   16.51    2.33     1.035
  -8   4   6  115.48    7.76     1.020
  -7   4   6  324.27   18.34     1.006
  -6   4   6  100.90    6.60     0.992
  -5   4   6  274.31   15.52     0.981
  -4   4   6   52.98    3.53     0.973
  -3   4   6  462.63   24.52     0.971
  -2   4   6  480.92   25.30     0.974
  -1   4   6  828.19   42.57     0.981
   0   4   6  313.84   16.87     0.989
   1   4   6  165.89    9.70     0.995
   2   4   6    3.18    1.63     0.996
   3   4   6  251.95   14.28     0.994
   4   4   6  152.62    9.50     0.991
   5   4   6   70.83    4.87     0.990
   6   4   6  148.72    9.54     0.991
   7   4   6   35.58    3.72     0.996
   8   4   6   21.51    2.94     1.004
  -9   5   6   19.68    2.45     1.038
  -8   5   6   89.88    6.38     1.021
  -7   5   6   27.47    3.00     1.006
  -6   5   6    3.16    2.43     0.993
  -5   5   6  169.99   10.49     0.982
  -4   5   6  785.36   40.89     0.976
  -3   5   6  139.36    8.57     0.974
  -2   5   6 1710.99   86.82     0.978
  -1   5   6  220.29   12.41     0.986
   0   5   6   21.16    1.87     0.993
   1   5   6  521.27   27.38     0.997
   2   5   6 1341.00   68.39     0.998
   3   5   6  187.66   11.21     0.995
   4   5   6 1011.63   52.33     0.992
   5   5   6   72.00    5.01     0.991
   6   5   6   -1.22    3.11     0.992
   7   5   6  107.02    7.47     0.997
   8   5   6   95.31    5.92     1.006
  -8   6   6    5.19    1.82     1.023
  -7   6   6   28.81    2.87     1.007
  -6   6   6  376.66   21.09     0.994
  -5   6   6  174.34   10.74     0.984
  -4   6   6  240.17   13.92     0.978
  -3   6   6   64.42    4.36     0.978
  -2   6   6   37.27    2.75     0.982
  -1   6   6   11.74    1.59     0.988
   0   6   6 1636.77   83.14     0.995
   1   6   6  382.37   20.60     0.998
   2   6   6  458.28   24.46     0.998
   3   6   6  180.19   11.04     0.996
   4   6   6  106.72    7.04     0.993
   5   6   6    3.80    1.97     0.992
   6   6   6  465.47   25.82     0.993
   7   6   6   25.50    3.56     0.999
   8   6   6   83.89    5.42     1.008
  -8   7   6   -4.70    4.83     1.026
  -7   7   6   38.06    3.51     1.010
  -6   7   6   41.43    3.31     0.996
  -5   7   6   39.40    3.13     0.986
  -4   7   6    2.14    3.40     0.981
  -3   7   6  892.85   46.32     0.980
  -2   7   6    4.70    1.60     0.984
  -1   7   6  356.33   19.49     0.990
   0   7   6    2.52    1.54     0.995
   1   7   6   99.96    6.47     0.998
   2   7   6   17.83    2.15     0.997
   3   7   6  450.82   24.43     0.995
   4   7   6   21.92    2.44     0.993
   5   7   6   59.82    4.29     0.992
   6   7   6    3.13    3.14     0.994
   7   7   6    7.31    2.37     1.001
  -8   8   6   -1.36    4.68     1.030
  -7   8   6  100.29    6.29     1.013
  -6   8   6  136.89    8.88     0.998
  -5   8   6  214.84   13.10     0.988
  -4   8   6   72.75    5.10     0.983
  -3   8   6    1.97    2.30     0.982
  -2   8   6   11.25    2.04     0.985
  -1   8   6  154.29    9.52     0.989
   0   8   6  727.03   37.99     0.994
   1   8   6  286.69   16.24     0.996
   2   8   6  356.52   19.70     0.995
   3   8   6    9.64    2.22     0.994
   4   8   6   -0.79    2.64     0.992
   5   8   6   -4.63    4.63     0.992
   6   8   6  201.71   12.92     0.996
   7   8   6   25.05    3.01     1.003
  -7   9   6    9.22    1.98     1.017
  -6   9   6   -0.11    4.35     1.002
  -5   9   6   16.30    2.38     0.991
  -4   9   6  108.69    7.14     0.985
  -3   9   6   14.46    2.30     0.983
  -2   9   6  406.32   22.26     0.985
  -1   9   6   12.40    2.03     0.988
   0   9   6   -0.75    2.28     0.991
   1   9   6  117.42    7.54     0.993
   2   9   6  230.90   13.66     0.993
   3   9   6    8.07    2.15     0.992
   4   9   6  579.35   31.32     0.991
   5   9   6   49.08    4.12     0.993
   6   9   6   10.28    2.83     0.997
   7   9   6   48.66    3.82     1.005
  -7  10   6   56.62    3.92     1.022
  -6  10   6    5.29    2.40     1.006
  -5  10   6   59.04    4.28     0.994
  -4  10   6   39.02    3.15     0.987
  -3  10   6   60.40    4.30     0.984
  -2  10   6  160.67   10.01     0.985
  -1  10   6   71.23    4.75     0.987
   0  10   6  100.07    6.58     0.989
   1  10   6   78.95    5.23     0.990
   2  10   6   25.94    2.63     0.991
   3  10   6   22.18    2.59     0.990
   4  10   6   81.13    5.59     0.991
   5  10   6   20.10    3.21     0.993
   6  10   6   19.04    2.49     0.999
  -6  11   6  188.69   12.01     1.011
  -5  11   6    5.95    2.32     0.999
  -4  11   6    3.90    2.61     0.990
  -3  11   6  112.92    7.47     0.986
  -2  11   6  329.27   18.86     0.985
  -1  11   6  154.94    9.82     0.986
   0  11   6  263.63   15.58     0.987
   1  11   6   46.11    3.44     0.988
   2  11   6   -0.08    2.51     0.988
   3  11   6   13.29    2.53     0.989
   4  11   6  102.30    6.83     0.991
   5  11   6   58.81    4.09     0.994
   6  11   6   25.79    2.95     1.001
  -6  12   6   54.69    3.92     1.018
  -5  12   6   64.84    4.23     1.004
  -4  12   6  108.94    7.25     0.994
  -3  12   6  257.51   15.54     0.988
  -2  12   6   21.60    2.67     0.986
  -1  12   6   58.99    4.18     0.985
   0  12   6  177.82   11.30     0.986
   1  12   6  113.54    7.52     0.986
   2  12   6  120.76    7.77     0.987
   3  12   6  305.29   18.25     0.989
   4  12   6    3.15    2.98     0.991
   5  12   6   80.13    5.12     0.996
  -5  13   6   41.10    3.33     1.010
  -4  13   6   -2.07    4.96     0.999
  -3  13   6    6.60    2.89     0.992
  -2  13   6   -1.16    4.06     0.987
  -1  13   6  155.13    9.95     0.986
   0  13   6   11.13    2.33     0.985
   1  13   6  212.55   13.24     0.986
   2  13   6   -0.45    4.62     0.987
   3  13   6    7.58    2.23     0.989
   4  13   6   30.04    2.98     0.993
  -4  14   6   68.46    4.50     1.005
  -3  14   6   -0.24    5.15     0.996
  -2  14   6   67.80    4.50     0.991
  -1  14   6    8.03    2.10     0.988
   0  14   6   -0.96    4.88     0.987
   1  14   6    1.69    2.15     0.987
   2  14   6   29.49    2.88     0.988
   3  14   6    1.27    2.93     0.991
  -2  15   6   15.79    2.57     0.996
  -1  15   6   42.55    3.42     0.992
   0  15   6   27.17    2.86     0.990
   1  15   6  132.84    8.54     0.990
  -9   0   7   69.42    4.46     1.034
  -7   0   7   53.98    4.08     1.021
  -5   0   7  578.60   30.62     0.999
  -3   0   7 2107.38  106.66     0.979
  -1   0   7   72.89    4.70     0.973
   1   0   7 2049.39  103.66     0.982
   3   0   7 2174.85  110.14     0.988
   5   0   7   38.99    3.17     0.990
   7   0   7  312.23   18.45     0.994
  -9   1   7   53.30    3.71     1.036
  -8   1   7   35.56    3.40     1.028
  -7   1   7  254.00   14.93     1.018
  -6   1   7   19.26    2.26     1.007
  -5   1   7   -0.84    2.31     0.995
  -4   1   7   19.10    1.94     0.983
  -3   1   7  628.45   32.78     0.975
  -2   1   7   45.32    3.06     0.971
  -1   1   7  774.07   39.90     0.972
   0   1   7  131.72    7.97     0.976
   1   1   7   90.79    5.80     0.981
   2   1   7   14.83    1.78     0.985
   3   1   7  207.97   12.26     0.987
   4   1   7   10.07    2.03     0.988
   5   1   7  235.20   14.01     0.989
   6   1   7  117.80    7.93     0.991
   7   1   7   84.78    6.07     0.995
   8   1   7    5.76    2.49     1.002
  -9   2   7    8.16    2.19     1.038
  -8   2   7   24.84    2.94     1.028
  -7   2   7    5.25    2.23     1.016
  -6   2   7   76.60    5.10     1.003
  -5   2   7    3.26    2.20     0.991
  -4   2   7  111.66    7.06     0.981
  -3   2   7  225.65   12.81     0.973
  -2   2   7   -0.69    1.60     0.971
  -1   2   7   24.75    1.94     0.973
   0   2   7   50.76    3.46     0.977
   1   2   7   54.22    3.63     0.983
   2   2   7   43.83    3.09     0.986
   3   2   7  125.67    7.98     0.987
   4   2   7   36.25    3.01     0.988
   5   2   7   23.00    2.55     0.989
   6   2   7   31.53    3.03     0.991
   7   2   7   24.67    3.33     0.996
   8   2   7   26.38    3.01     1.004
  -9   3   7   32.09    2.85     1.041
  -8   3   7    0.60    3.94     1.028
  -7   3   7  419.15   23.08     1.015
  -6   3   7  182.60   11.18     1.001
  -5   3   7   42.27    3.10     0.989
  -4   3   7  306.53   16.99     0.980
  -3   3   7  563.16   29.60     0.974
  -2   3   7    6.49    1.39     0.972
  -1   3   7  804.70   41.53     0.975
   0   3   7  334.14   18.02     0.980
   1   3   7  104.05    6.59     0.985
   2   3   7  670.55   34.95     0.987
   3   3   7  192.63   11.44     0.988
   4   3   7   67.22    4.63     0.988
   5   3   7  163.64   10.33     0.989
   6   3   7   31.21    3.03     0.992
   7   3   7   82.83    6.09     0.997
   8   3   7   68.55    4.67     1.007
  -8   4   7  116.66    7.42     1.029
  -7   4   7   11.38    2.48     1.015
  -6   4   7  222.78   13.37     1.001
  -5   4   7  146.00    9.08     0.989
  -4   4   7   69.53    4.75     0.980
  -3   4   7  540.91   28.57     0.975
  -2   4   7 1592.46   80.98     0.975
  -1   4   7    4.56    1.48     0.978
   0   4   7  750.41   38.84     0.983
   1   4   7  292.92   16.14     0.987
   2   4   7  142.01    8.82     0.988
   3   4   7  545.42   28.95     0.988
   4   4   7  683.60   36.04     0.988
   5   4   7   13.86    2.34     0.989
   6   4   7  120.82    7.81     0.993
   7   4   7   39.24    3.97     0.999
   8   4   7    2.30    2.55     1.010
  -8   5   7   10.95    2.16     1.031
  -7   5   7   -1.40    3.89     1.015
  -6   5   7   74.79    5.02     1.001
  -5   5   7    1.98    1.77     0.989
  -4   5   7   51.62    3.63     0.981
  -3   5   7   13.43    1.95     0.977
  -2   5   7   10.47    1.67     0.977
  -1   5   7   18.12    1.84     0.981
   0   5   7  375.67   20.26     0.985
   1   5   7  223.77   12.90     0.988
   2   5   7   79.09    5.31     0.989
   3   5   7   50.06    3.61     0.989
   4   5   7    3.97    2.18     0.989
   5   5   7   21.37    2.49     0.990
   6   5   7   78.20    5.49     0.994
   7   5   7   42.98    4.13     1.001
  -8   6   7   91.88    5.85     1.034
  -7   6   7   -1.49    3.90     1.017
  -6   6   7  112.02    7.36     1.002
  -5   6   7    0.41    3.32     0.990
  -4   6   7   13.69    2.02     0.983
  -3   6   7   36.62    2.87     0.979
  -2   6   7  384.94   20.95     0.979
  -1   6   7   49.85    3.29     0.983
   0   6   7  226.38   13.07     0.986
   1   6   7   10.19    1.64     0.989
   2   6   7    0.11    3.58     0.989
   3   6   7    3.55    2.21     0.989
   4   6   7   71.16    4.97     0.989
   5   6   7  107.73    7.05     0.991
   6   6   7   99.87    6.71     0.995
   7   6   7   14.34    2.69     1.004
  -8   7   7   28.76    2.63     1.038
  -7   7   7    0.26    1.79     1.020
  -6   7   7  262.00   15.69     1.005
  -5   7   7    8.76    1.92     0.993
  -4   7   7  748.53   39.42     0.985
  -3   7   7    1.48    2.21     0.981
  -2   7   7  352.57   19.48     0.981
  -1   7   7   62.33    4.17     0.984
   0   7   7  509.67   27.22     0.987
   1   7   7   13.97    2.01     0.989
   2   7   7 1177.92   60.64     0.989
   3   7   7   -2.69    3.70     0.989
   4   7   7  216.41   13.20     0.989
   5   7   7   21.06    2.67     0.992
   6   7   7  103.70    6.92     0.997
   7   7   7   -1.22    5.77     1.007
  -7   8   7    5.72    1.90     1.024
  -6   8   7   61.93    4.48     1.008
  -5   8   7   11.60    2.09     0.995
  -4   8   7    5.44    1.97     0.987
  -3   8   7   43.15    3.24     0.983
  -2   8   7  499.45   26.88     0.982
  -1   8   7    3.15    1.76     0.984
   0   8   7  403.45   22.06     0.986
   1   8   7  100.03    6.46     0.988
   2   8   7   -1.12    3.70     0.988
   3   8   7   61.56    4.42     0.989
   4   8   7  326.51   19.09     0.990
   5   8   7   31.45    3.15     0.993
   6   8   7   87.21    5.76     1.000
   7   8   7   32.60    3.24     1.011
  -7   9   7   -2.96    4.95     1.030
  -6   9   7    2.08    4.19     1.012
  -5   9   7   15.60    2.29     0.999
  -4   9   7   18.09    2.35     0.990
  -3   9   7    4.82    1.68     0.985
  -2   9   7   41.47    3.21     0.984
  -1   9   7    8.46    1.76     0.984
   0   9   7    5.36    2.16     0.986
   1   9   7   -1.63    2.25     0.987
   2   9   7   39.93    3.15     0.988
   3   9   7    9.36    2.25     0.989
   4   9   7   -4.80    4.80     0.991
   5   9   7    2.24    2.07     0.995
   6   9   7   10.05    2.56     1.003
  -6  10   7  128.66    8.35     1.018
  -5  10   7  142.03    9.26     1.004
  -4  10   7   -2.37    2.37     0.994
  -3  10   7   31.99    2.91     0.988
  -2  10   7  260.13   15.36     0.985
  -1  10   7   37.20    2.98     0.985
   0  10   7  181.40   11.13     0.986
   1  10   7  253.48   15.22     0.987
   2  10   7    0.46    2.42     0.988
   3  10   7   78.57    5.27     0.989
   4  10   7  100.55    6.73     0.993
   5  10   7   -0.78    2.81     0.998
   6  10   7   51.37    3.92     1.008
  -6  11   7   50.55    3.66     1.025
  -5  11   7    9.94    2.11     1.010
  -4  11   7  101.98    6.43     0.999
  -3  11   7  204.29   12.88     0.991
  -2  11   7   77.44    5.24     0.988
  -1  11   7  526.68   28.84     0.986
   0  11   7   40.98    3.33     0.986
   1  11   7   11.66    2.22     0.987
   2  11   7   87.19    5.89     0.988
   3  11   7  247.28   15.08     0.991
   4  11   7   65.10    4.79     0.995
   5  11   7  177.94   11.28     1.002
  -5  12   7   30.22    2.88     1.017
  -4  12   7   17.44    2.29     1.005
  -3  12   7   25.92    2.85     0.996
  -2  12   7    3.85    2.27     0.991
  -1  12   7   60.19    4.19     0.989
   0  12   7   39.55    3.38     0.988
   1  12   7  102.77    6.80     0.989
   2  12   7   44.69    3.71     0.990
   3  12   7   37.87    3.16     0.994
   4  12   7    9.64    2.31     0.999
  -4  13   7   -5.43    5.43     1.013
  -3  13   7    8.19    2.10     1.003
  -2  13   7   -2.57    4.78     0.996
  -1  13   7   82.30    5.77     0.993
   0  13   7    4.55    2.83     0.991
   1  13   7   30.85    3.07     0.992
   2  13   7   -0.21    4.93     0.994
   3  13   7    7.57    2.19     0.998
  -2  14   7    7.02    2.21     1.003
  -1  14   7    5.39    2.11     0.999
   0  14   7   -1.50    3.38     0.997
   1  14   7  154.34    9.89     0.997
   2  14   7   13.97    2.51     1.000
  -8   0   8   -0.99    4.21     1.034
  -6   0   8  240.71   14.01     1.019
  -4   0   8  203.00   12.00     0.999
  -2   0   8   48.23    3.37     0.986
   0   0   8 2248.60  113.75     0.985
   2   0   8  612.17   32.13     0.989
   4   0   8   47.19    3.45     0.991
   6   0   8  357.15   20.32     0.993
  -8   1   8   -0.99    4.22     1.035
  -7   1   8   37.78    3.59     1.026
  -6   1   8   12.17    1.97     1.016
  -5   1   8   64.94    4.42     1.005
  -4   1   8  296.39   16.62     0.994
  -3   1   8  875.66   45.27     0.986
  -2   1   8  305.80   16.83     0.982
  -1   1   8  243.51   13.85     0.981
   0   1   8   -0.18    1.73     0.982
   1   1   8   87.50    5.64     0.985
   2   1   8  336.55   18.52     0.987
   3   1   8  417.84   22.68     0.989
   4   1   8  293.41   16.81     0.990
   5   1   8    4.71    2.18     0.991
   6   1   8    7.70    2.65     0.994
   7   1   8    3.55    2.56     0.999
  -8   2   8   33.58    2.85     1.036
  -7   2   8  275.12   16.12     1.025
  -6   2   8    4.94    2.15     1.013
  -5   2   8  539.37   28.86     1.001
  -4   2   8  240.11   13.87     0.991
  -3   2   8   95.73    6.24     0.984
  -2   2   8  260.61   14.83     0.980
  -1   2   8  399.46   21.64     0.979
   0   2   8   53.83    3.73     0.981
   1   2   8  763.22   39.67     0.984
   2   2   8  196.84   11.75     0.986
   3   2   8  167.57   10.23     0.987
   4   2   8   34.70    2.94     0.989
   5   2   8   72.71    4.87     0.990
   6   2   8    8.68    2.43     0.994
   7   2   8   80.14    5.20     1.001
  -8   3   8   42.51    3.19     1.037
  -7   3   8   64.85    4.80     1.024
  -6   3   8  131.34    8.47     1.011
  -5   3   8   11.39    2.04     0.999
  -4   3   8   92.05    5.86     0.989
  -3   3   8  226.16   13.15     0.982
  -2   3   8  517.29   27.62     0.979
  -1   3   8  758.65   39.45     0.979
   0   3   8  253.09   14.31     0.981
   1   3   8  199.00   11.67     0.984
   2   3   8  145.81    9.05     0.986
   3   3   8   39.03    3.10     0.987
   4   3   8  448.30   24.44     0.988
   5   3   8  196.67   12.08     0.991
   6   3   8   80.82    5.44     0.995
   7   3   8   42.11    3.45     1.003
  -8   4   8   -2.31    4.94     1.039
  -7   4   8   46.52    3.83     1.025
  -6   4   8  102.94    6.75     1.011
  -5   4   8   30.58    2.67     0.998
  -4   4   8    2.75    2.15     0.988
  -3   4   8  193.95   11.61     0.982
  -2   4   8  228.65   13.26     0.979
  -1   4   8  286.73   16.06     0.980
   0   4   8  614.43   32.28     0.982
   1   4   8   31.11    2.56     0.984
   2   4   8   23.87    2.46     0.986
   3   4   8  184.32   11.16     0.987
   4   4   8   29.12    2.76     0.988
   5   4   8  160.27   10.39     0.991
   6   4   8  118.69    7.79     0.997
   7   4   8   -5.47    5.47     1.005
  -8   5   8   44.77    3.38     1.042
  -7   5   8    5.34    3.29     1.026
  -6   5   8  289.50   16.93     1.011
  -5   5   8   11.69    1.96     0.998
  -4   5   8  112.18    7.20     0.989
  -3   5   8  167.26   10.35     0.983
  -2   5   8   16.79    1.98     0.980
  -1   5   8    8.78    1.75     0.981
   0   5   8  401.78   21.79     0.983
   1   5   8   38.45    2.85     0.984
   2   5   8  227.06   13.35     0.986
   3   5   8   84.60    5.65     0.987
   4   5   8    6.32    2.18     0.988
   5   5   8    9.12    2.04     0.992
   6   5   8   62.46    4.57     0.998
   7   5   8   -5.99    5.99     1.009
  -7   6   8    9.06    1.98     1.029
  -6   6   8   13.72    2.50     1.013
  -5   6   8   39.18    3.12     1.000
  -4   6   8  246.68   14.47     0.990
  -3   6   8  175.79   10.78     0.984
  -2   6   8  338.81   18.85     0.982
  -1   6   8  126.74    7.90     0.982
   0   6   8    3.84    2.31     0.983
   1   6   8   86.29    5.77     0.985
   2   6   8  128.55    8.20     0.986
   3   6   8  268.49   15.57     0.987
   4   6   8  111.84    7.30     0.989
   5   6   8   89.70    6.21     0.994
   6   6   8    1.86    4.76     1.001
   7   6   8   -5.68    5.68     1.013
  -7   7   8   19.54    2.22     1.033
  -6   7   8    8.19    2.34     1.016
  -5   7   8  139.01    9.05     1.002
  -4   7   8    2.12    2.53     0.992
  -3   7   8   40.08    3.12     0.986
  -2   7   8   11.73    2.04     0.983
  -1   7   8  536.12   28.79     0.983
   0   7   8   16.76    2.25     0.984
   1   7   8  742.52   39.06     0.985
   2   7   8    8.38    1.76     0.986
   3   7   8   92.19    6.11     0.988
   4   7   8    9.52    2.16     0.991
   5   7   8  225.41   14.01     0.996
   6   7   8   -1.39    5.34     1.005
  -7   8   8   -1.61    4.69     1.038
  -6   8   8    6.26    2.88     1.020
  -5   8   8   96.30    6.51     1.006
  -4   8   8  189.44   11.69     0.995
  -3   8   8   54.21    3.93     0.988
  -2   8   8  301.99   17.22     0.985
  -1   8   8   17.16    2.10     0.984
   0   8   8   10.62    2.13     0.985
   1   8   8   85.93    5.78     0.986
   2   8   8  148.41    9.49     0.987
   3   8   8  111.79    7.39     0.989
   4   8   8   52.50    3.93     0.993
   5   8   8   40.63    3.65     0.999
   6   8   8    3.18    2.20     1.009
  -6   9   8  279.07   17.34     1.026
  -5   9   8   90.31    5.92     1.011
  -4   9   8  155.13    9.93     0.999
  -3   9   8  209.64   12.79     0.992
  -2   9   8   26.34    2.61     0.987
  -1   9   8    4.52    2.16     0.986
   0   9   8  458.40   25.11     0.986
   1   9   8  100.52    6.49     0.987
   2   9   8  108.64    7.35     0.988
   3   9   8   89.31    5.96     0.991
   4   9   8    0.32    2.82     0.996
   5   9   8   -1.94    2.72     1.003
  -6  10   8    0.40    5.24     1.034
  -5  10   8    4.45    2.70     1.017
  -4  10   8   10.05    2.32     1.005
  -3  10   8   67.03    4.69     0.996
  -2  10   8  174.27   11.03     0.991
  -1  10   8  348.86   19.99     0.988
   0  10   8  160.97   10.16     0.988
   1  10   8    6.97    2.13     0.989
   2  10   8   17.77    2.48     0.990
   3  10   8  122.52    8.00     0.994
   4  10   8  101.48    6.55     1.000
   5  10   8  150.88    9.80     1.009
  -5  11   8   16.17    2.33     1.025
  -4  11   8   48.60    3.40     1.012
  -3  11   8    2.04    2.47     1.002
  -2  11   8   68.92    4.83     0.996
  -1  11   8  119.22    7.77     0.992
   0  11   8    8.22    2.32     0.991
   1  11   8   73.38    4.99     0.992
   2  11   8   63.46    4.51     0.994
   3  11   8   11.88    2.25     0.999
   4  11   8   50.82    3.72     1.006
  -4  12   8    4.64    1.95     1.021
  -3  12   8    1.14    4.53     1.009
  -2  12   8    7.85    2.35     1.002
  -1  12   8   60.46    4.27     0.998
   0  12   8    0.68    2.92     0.996
   1  12   8   76.14    5.13     0.997
   2  12   8    1.88    2.65     1.000
   3  12   8    6.04    2.18     1.005
  -3  13   8  132.58    8.25     1.019
  -2  13   8   31.08    2.82     1.011
  -1  13   8    7.78    2.04     1.006
   0  13   8    3.10    2.94     1.004
   1  13   8   17.32    2.42     1.004
   2  13   8   22.75    2.72     1.008
  -7   0   9  137.80    8.90     1.033
  -5   0   9   34.16    2.80     1.019
  -3   0   9  216.61   12.69     1.003
  -1   0   9   62.95    4.18     0.994
   1   0   9   32.71    2.60     0.994
   3   0   9   -2.90    3.67     0.994
   5   0   9   33.74    3.13     0.995
   7   0   9   -2.23    5.41     1.001
  -8   1   9    1.05    5.21     1.040
  -7   1   9    2.86    2.24     1.033
  -6   1   9   42.49    3.52     1.024
  -5   1   9   14.48    2.05     1.015
  -4   1   9  317.83   17.84     1.006
  -3   1   9  126.18    8.11     0.998
  -2   1   9  162.79    9.96     0.993
  -1   1   9    3.75    1.51     0.990
   0   1   9  179.51   10.89     0.990
   1   1   9    4.21    1.71     0.990
   2   1   9  843.48   43.92     0.991
   3   1   9   59.79    4.23     0.992
   4   1   9   97.99    6.50     0.993
   5   1   9    2.11    4.18     0.994
   6   1   9   62.73    4.89     0.998
   7   1   9    1.13    5.76     1.004
  -8   2   9  137.86    8.81     1.043
  -7   2   9   -3.82    3.82     1.033
  -6   2   9  252.43   15.05     1.023
  -5   2   9  131.85    8.42     1.012
  -4   2   9   59.43    4.10     1.002
  -3   2   9  195.32   11.78     0.994
  -2   2   9  852.41   44.27     0.989
  -1   2   9   29.71    2.45     0.987
   0   2   9  502.80   26.81     0.987
   1   2   9  444.40   24.03     0.988
   2   2   9   30.06    2.70     0.989
   3   2   9  135.50    8.67     0.990
   4   2   9  303.77   17.49     0.992
   5   2   9   13.85    2.40     0.995
   6   2   9  239.12   14.77     0.999
   7   2   9   31.11    3.02     1.007
  -8   3   9   -5.08    5.12     1.046
  -7   3   9   54.29    4.19     1.034
  -6   3   9   54.94    3.99     1.022
  -5   3   9   15.41    2.08     1.010
  -4   3   9   46.29    3.35     1.000
  -3   3   9   -1.17    3.16     0.992
  -2   3   9    3.35    1.56     0.988
  -1   3   9  299.46   16.88     0.986
   0   3   9  122.01    7.79     0.986
   1   3   9   24.72    2.36     0.987
   2   3   9  171.42   10.47     0.988
   3   3   9    4.21    1.78     0.989
   4   3   9   41.89    3.35     0.991
   5   3   9  149.78    9.60     0.995
   6   3   9   -0.17    4.78     1.001
   7   3   9    0.58    5.66     1.011
  -7   4   9   31.92    2.75     1.036
  -6   4   9   91.24    6.05     1.022
  -5   4   9    3.48    1.80     1.010
  -4   4   9    1.48    2.13     0.999
  -3   4   9    1.38    1.71     0.991
  -2   4   9   15.42    1.78     0.987
  -1   4   9   10.52    1.86     0.985
   0   4   9   57.28    4.04     0.985
   1   4   9   31.89    2.63     0.986
   2   4   9    4.59    1.87     0.987
   3   4   9   41.55    3.22     0.989
   4   4   9    1.47    1.99     0.992
   5   4   9    8.48    2.48     0.996
   6   4   9    9.29    2.30     1.004
  -7   5   9  134.11    8.39     1.039
  -6   5   9    3.24    2.65     1.023
  -5   5   9    5.05    2.38     1.010
  -4   5   9   59.80    4.07     0.999
  -3   5   9  153.21    9.64     0.992
  -2   5   9   73.95    5.02     0.987
  -1   5   9  434.86   23.70     0.985
   0   5   9    3.08    1.95     0.985
   1   5   9   45.13    3.24     0.986
   2   5   9  112.31    7.24     0.987
   3   5   9   82.84    5.65     0.989
   4   5   9   34.03    3.09     0.993
   5   5   9  291.66   17.32     0.998
   6   5   9    7.20    2.83     1.007
  -7   6   9   -3.14    4.75     1.043
  -6   6   9    2.03    2.44     1.026
  -5   6   9  159.67   10.19     1.012
  -4   6   9    8.21    2.28     1.001
  -3   6   9  173.80   10.89     0.993
  -2   6   9    8.77    1.77     0.988
  -1   6   9   21.85    2.28     0.986
   0   6   9   -1.48    3.38     0.986
   1   6   9  434.07   23.79     0.986
   2   6   9   -0.13    3.56     0.988
   3   6   9  208.09   12.81     0.990
   4   6   9    0.70    2.06     0.994
   5   6   9    7.89    2.62     1.001
   6   6   9    0.02    5.38     1.011
  -7   7   9    8.61    2.09     1.048
  -6   7   9   15.68    2.17     1.030
  -5   7   9    2.22    2.64     1.015
  -4   7   9   36.37    3.06     1.003
  -3   7   9   18.15    2.27     0.995
  -2   7   9   87.61    5.95     0.990
  -1   7   9    0.48    2.45     0.987
   0   7   9    2.53    2.23     0.987
   1   7   9    5.82    1.97     0.987
   2   7   9   11.01    2.15     0.989
   3   7   9   -3.17    3.98     0.992
   4   7   9   -1.81    4.37     0.997
   5   7   9    6.15    2.11     1.005
   6   7   9   14.89    2.48     1.017
  -6   8   9   13.24    2.17     1.036
  -5   8   9  139.08    9.00     1.020
  -4   8   9   14.80    2.38     1.007
  -3   8   9  285.94   16.83     0.998
  -2   8   9   35.47    2.98     0.992
  -1   8   9   -1.23    2.12     0.990
   0   8   9    2.64    2.40     0.989
   1   8   9  311.47   17.91     0.989
   2   8   9    7.67    1.89     0.991
   3   8   9  246.36   14.96     0.995
   4   8   9   38.97    3.44     1.001
   5   8   9    4.54    2.93     1.010
  -6   9   9   14.30    2.32     1.044
  -5   9   9   16.84    2.53     1.027
  -4   9   9  121.29    8.01     1.013
  -3   9   9   82.45    5.55     1.003
  -2   9   9    2.63    2.84     0.996
  -1   9   9  599.61   32.43     0.993
   0   9   9  191.67   11.91     0.992
   1   9   9   68.07    4.68     0.992
   2   9   9  173.44   11.09     0.995
   3   9   9   58.93    4.34     0.999
   4   9   9    0.67    2.03     1.006
   5   9   9  242.87   15.21     1.017
  -5  10   9   60.51    4.10     1.035
  -4  10   9    1.98    2.43     1.020
  -3  10   9   20.95    2.61     1.009
  -2  10   9   34.47    3.12     1.002
  -1  10   9   24.00    2.66     0.998
   0  10   9   51.97    3.95     0.996
   1  10   9   81.35    5.38     0.997
   2  10   9   13.26    2.34     1.000
   3  10   9   53.45    3.74     1.005
   4  10   9   53.60    3.81     1.014
  -4  11   9   16.30    2.20     1.030
  -3  11   9    2.03    1.78     1.018
  -2  11   9   -0.39    1.79     1.010
  -1  11   9   12.84    2.31     1.005
   0  11   9    4.54    3.29     1.003
   1  11   9    4.17    2.31     1.004
   2  11   9   18.82    2.36     1.007
   3  11   9    3.01    2.71     1.013
  -3  12   9   31.97    2.83     1.029
  -2  12   9  123.66    7.77     1.020
  -1  12   9   10.13    2.48     1.014
   0  12   9   88.29    5.75     1.012
   1  12   9    3.06    3.02     1.013
   2  12   9    2.09    2.62     1.017
  -6   0  10   14.10    2.57     1.033
  -4   0  10  542.75   29.18     1.020
  -2   0  10  662.88   34.96     1.008
   0   0  10   44.29    3.25     1.001
   2   0  10  270.50   15.68     0.999
   4   0  10  240.90   14.58     0.998
   6   0  10   14.88    2.34     1.001
  -7   1  10   -2.77    4.46     1.039
  -6   1  10  144.49    9.06     1.033
  -5   1  10   98.33    6.64     1.024
  -4   1  10  129.85    8.26     1.016
  -3   1  10   20.59    2.21     1.009
  -2   1  10    1.00    2.14     1.003
  -1   1  10   49.07    3.48     1.000
   0   1  10  282.28   16.06     0.998
   1   1  10  328.76   18.46     0.997
   2   1  10  127.82    8.20     0.996
   3   1  10   21.88    2.51     0.997
   4   1  10    1.41    3.95     0.997
   5   1  10   26.15    3.03     1.000
   6   1  10   45.46    3.52     1.004
  -7   2  10    7.14    1.99     1.042
  -6   2  10    2.75    2.60     1.032
  -5   2  10   30.69    2.76     1.023
  -4   2  10   45.32    3.36     1.013
  -3   2  10  143.92    9.15     1.006
  -2   2  10   -0.14    2.07     1.000
  -1   2  10  190.03   11.69     0.997
   0   2  10   67.26    4.53     0.995
   1   2  10   53.51    3.66     0.994
   2   2  10   50.46    3.70     0.994
   3   2  10  208.20   12.83     0.995
   4   2  10    2.62    1.85     0.997
   5   2  10  119.98    7.84     1.001
   6   2  10   14.09    2.48     1.007
  -7   3  10   28.12    2.61     1.044
  -6   3  10  106.04    7.19     1.033
  -5   3  10   -0.72    3.48     1.022
  -4   3  10   38.17    3.03     1.012
  -3   3  10  146.95    9.17     1.004
  -2   3  10   23.51    2.24     0.998
  -1   3  10  291.71   16.65     0.994
   0   3  10  300.98   17.08     0.993
   1   3  10   20.90    2.24     0.993
   2   3  10   35.54    2.66     0.993
   3   3  10   41.24    3.30     0.995
   4   3  10   24.66    2.65     0.998
   5   3  10   74.90    5.30     1.003
   6   3  10   55.77    3.90     1.010
  -7   4  10   91.00    5.93     1.048
  -6   4  10   16.57    2.10     1.035
  -5   4  10  157.58   10.01     1.022
  -4   4  10   45.31    3.38     1.011
  -3   4  10    1.75    3.46     1.003
  -2   4  10  187.74   11.49     0.997
  -1   4  10  303.87   17.36     0.993
   0   4  10  160.21   10.03     0.992
   1   4  10  190.52   11.81     0.992
   2   4  10   11.07    1.85     0.993
   3   4  10    1.79    1.99     0.995
   4   4  10   71.62    4.91     0.999
   5   4  10  107.69    6.76     1.005
   6   4  10   15.41    2.48     1.015
  -6   5  10    6.38    1.80     1.037
  -5   5  10   76.86    5.36     1.024
  -4   5  10   48.15    3.54     1.012
  -3   5  10   33.79    2.85     1.003
  -2   5  10   63.95    4.52     0.997
  -1   5  10    0.49    2.38     0.994
   0   5  10    0.49    2.83     0.992
   1   5  10   96.36    6.34     0.992
   2   5  10   59.42    4.20     0.993
   3   5  10   23.21    2.55     0.996
   4   5  10  128.68    8.46     1.001
   5   5  10   -2.08    4.90     1.009
  -6   6  10    5.57    1.86     1.042
  -5   6  10   87.47    6.09     1.027
  -4   6  10   11.20    2.16     1.014
  -3   6  10   12.12    2.01     1.005
  -2   6  10    1.47    2.19     0.998
  -1   6  10   22.81    2.34     0.995
   0   6  10   48.93    3.59     0.993
   1   6  10  121.11    7.79     0.993
   2   6  10   89.15    5.92     0.995
   3   6  10   23.92    2.60     0.999
   4   6  10   -1.18    2.86     1.004
   5   6  10    7.54    2.29     1.014
  -6   7  10    0.08    4.69     1.048
  -5   7  10   81.60    5.46     1.032
  -4   7  10    1.26    2.03     1.018
  -3   7  10  290.63   17.04     1.008
  -2   7  10   30.62    2.89     1.001
  -1   7  10  203.43   12.54     0.997
   0   7  10    6.83    2.34     0.995
   1   7  10   44.71    3.44     0.996
   2   7  10    1.16    1.89     0.998
   3   7  10  116.99    7.89     1.002
   4   7  10   27.16    2.65     1.009
   5   7  10   64.35    4.30     1.020
  -5   8  10  111.72    7.25     1.038
  -4   8  10  119.59    8.00     1.024
  -3   8  10   20.34    2.95     1.013
  -2   8  10    0.92    4.36     1.005
  -1   8  10  115.09    7.51     1.001
   0   8  10  188.93   11.80     0.999
   1   8  10   97.16    7.12     0.999
   2   8  10  139.37    9.13     1.002
   3   8  10   14.50    2.51     1.007
   4   8  10    2.71    2.07     1.016
  -5   9  10   -1.01    4.64     1.047
  -4   9  10   54.15    3.68     1.031
  -3   9  10    3.56    2.72     1.020
  -2   9  10  106.06    7.03     1.011
  -1   9  10    5.97    2.19     1.006
   0   9  10   10.79    2.38     1.004
   1   9  10   36.25    3.24     1.005
   2   9  10   77.61    4.96     1.008
   3   9  10   -4.86    4.86     1.014
   4   9  10   86.76    5.73     1.024
  -4  10  10   26.59    2.58     1.042
  -3  10  10   -2.52    4.55     1.029
  -2  10  10   67.58    4.40     1.020
  -1  10  10   59.30    3.86     1.014
   0  10  10   21.22    2.35     1.012
   1  10  10   33.53    2.87     1.013
   2  10  10    4.25    2.08     1.016
   3  10  10   -1.69    5.06     1.024
  -3  11  10   10.78    2.16     1.040
  -2  11  10   62.69    4.22     1.030
  -1  11  10   65.82    4.33     1.024
   0  11  10  123.88    7.99     1.022
   1  11  10    6.92    3.16     1.023
   2  11  10   22.47    2.68     1.027
  -5   0  11  292.89   17.48     1.033
  -3   0  11  172.07   10.74     1.021
  -1   0  11    6.77    1.89     1.012
   1   0  11  473.82   25.88     1.006
   3   0  11  213.39   13.21     1.003
   5   0  11   14.54    3.30     1.003
  -6   1  11   24.08    2.48     1.039
  -5   1  11   15.44    2.30     1.033
  -4   1  11   71.39    4.91     1.026
  -3   1  11   76.01    4.84     1.019
  -2   1  11  104.16    6.69     1.013
  -1   1  11  213.36   12.90     1.009
   0   1  11    2.53    2.21     1.006
   1   1  11   51.48    3.59     1.004
   2   1  11   24.98    2.50     1.003
   3   1  11   54.83    3.88     1.003
   4   1  11   -1.71    2.82     1.003
   5   1  11  101.81    6.53     1.006
  -6   2  11   13.82    2.12     1.041
  -5   2  11    9.43    1.98     1.033
  -4   2  11   36.56    3.01     1.025
  -3   2  11   11.41    2.13     1.017
  -2   2  11   30.41    2.66     1.011
  -1   2  11    7.20    1.75     1.007
   0   2  11   13.05    2.05     1.004
   1   2  11    9.19    1.94     1.002
   2   2  11   27.26    2.67     1.002
   3   2  11   -1.71    2.68     1.003
   4   2  11   -1.43    4.29     1.005
   5   2  11    4.60    2.17     1.009
  -6   3  11   30.12    2.68     1.044
  -5   3  11   53.21    3.98     1.034
  -4   3  11   50.80    3.92     1.024
  -3   3  11   27.57    2.29     1.016
  -2   3  11    2.46    2.22     1.010
  -1   3  11  199.47   12.25     1.005
   0   3  11   54.39    3.81     1.003
   1   3  11  111.91    7.22     1.001
   2   3  11  113.00    7.47     1.002
   3   3  11   24.35    2.84     1.003
   4   3  11   19.39    2.74     1.007
   5   3  11   99.85    6.45     1.013
  -6   4  11   45.66    3.32     1.048
  -5   4  11   40.56    3.18     1.036
  -4   4  11    2.67    2.45     1.025
  -3   4  11    5.23    1.63     1.016
  -2   4  11   87.99    5.85     1.009
  -1   4  11    4.21    1.86     1.005
   0   4  11  177.69   11.02     1.002
   1   4  11   86.10    5.77     1.002
   2   4  11    6.33    2.16     1.002
   3   4  11   46.83    3.68     1.005
   4   4  11  109.99    6.94     1.010
   5   4  11    5.17    2.89     1.018
  -6   5  11    7.99    2.83     1.053
  -5   5  11   62.04    4.20     1.039
  -4   5  11   34.06    3.11     1.027
  -3   5  11   72.29    5.00     1.018
  -2   5  11   27.34    2.69     1.010
  -1   5  11   -0.34    2.10     1.006
   0   5  11    4.26    2.21     1.003
   1   5  11   56.11    3.92     1.003
   2   5  11   28.41    2.90     1.004
   3   5  11   20.97    2.57     1.008
   4   5  11   -2.94    5.00     1.014
  -5   6  11    1.38    3.55     1.044
  -4   6  11    4.34    1.82     1.031
  -3   6  11   36.44    3.19     1.021
  -2   6  11  139.82    9.11     1.013
  -1   6  11  141.24    9.10     1.008
   0   6  11   98.95    6.63     1.006
   1   6  11    0.96    2.29     1.006
   2   6  11   -2.78    4.16     1.008
   3   6  11    6.62    2.10     1.012
   4   6  11   58.86    4.03     1.020
  -5   7  11   16.84    2.30     1.051
  -4   7  11  243.93   15.36     1.037
  -3   7  11    1.34    2.65     1.026
  -2   7  11   34.61    3.16     1.017
  -1   7  11   -0.07    2.84     1.012
   0   7  11  128.71    8.38     1.010
   1   7  11   15.51    2.35     1.010
   2   7  11  294.85   17.56     1.013
   3   7  11   16.33    2.26     1.018
   4   7  11   39.64    3.28     1.027
  -4   8  11    6.86    1.97     1.045
  -3   8  11   16.09    2.17     1.033
  -2   8  11   82.17    5.18     1.024
  -1   8  11   -1.78    4.04     1.018
   0   8  11   73.70    5.14     1.016
   1   8  11   30.19    2.66     1.016
   2   8  11    3.13    2.53     1.020
   3   8  11   -0.58    2.67     1.026
  -3   9  11    1.01    2.31     1.042
  -2   9  11    9.33    2.02     1.032
  -1   9  11    2.01    2.18     1.026
   0   9  11    1.04    2.09     1.024
   1   9  11    1.46    2.80     1.025
   2   9  11   -4.93    4.93     1.029
  -2  10  11   49.43    3.51     1.044
  -1  10  11   12.09    2.21     1.037
   0  10  11   99.15    6.29     1.035
   1  10  11   58.05    3.99     1.036
  -4   0  12   22.16    2.53     1.032
  -2   0  12   11.23    2.09     1.023
   0   0  12   95.87    6.37     1.015
   2   0  12   32.81    3.04     1.009
   4   0  12    9.33    2.19     1.006
  -5   1  12   13.58    2.14     1.039
  -4   1  12    4.06    2.40     1.033
  -3   1  12  151.22    9.59     1.028
  -2   1  12   16.85    2.26     1.022
  -1   1  12  100.81    6.66     1.018
   0   1  12    5.11    1.91     1.014
   1   1  12   30.48    2.82     1.011
   2   1  12   33.61    3.11     1.010
   3   1  12   91.25    5.69     1.009
   4   1  12   21.67    2.63     1.010
  -5   2  12  124.80    7.90     1.042
  -4   2  12   39.15    2.87     1.035
  -3   2  12    0.85    3.84     1.028
  -2   2  12   33.61    3.04     1.022
  -1   2  12   75.05    5.02     1.017
   0   2  12    2.18    2.49     1.014
   1   2  12  249.16   15.12     1.012
   2   2  12   23.66    2.73     1.011
   3   2  12   13.90    2.13     1.012
   4   2  12   17.70    2.52     1.015
  -5   3  12   -2.48    4.56     1.046
  -4   3  12    4.12    2.02     1.037
  -3   3  12    8.67    1.93     1.029
  -2   3  12   30.49    2.94     1.022
  -1   3  12   32.88    2.88     1.017
   0   3  12   56.67    4.04     1.014
   1   3  12    2.06    2.87     1.013
   2   3  12    0.46    2.64     1.013
   3   3  12    6.61    2.66     1.015
   4   3  12   38.40    3.20     1.019
  -5   4  12   31.21    2.73     1.050
  -4   4  12    0.89    1.83     1.040
  -3   4  12    0.35    2.50     1.031
  -2   4  12   18.80    2.48     1.024
  -1   4  12   14.55    2.19     1.019
   0   4  12   21.47    2.59     1.016
   1   4  12   26.65    2.82     1.015
   2   4  12   -4.54    4.54     1.016
   3   4  12   18.46    2.35     1.019
  -4   5  12   67.98    4.64     1.044
  -3   5  12   19.16    2.18     1.035
  -2   5  12   22.38    2.55     1.027
  -1   5  12   51.61    3.80     1.022
   0   5  12  258.95   15.68     1.019
   1   5  12    5.37    2.40     1.018
   2   5  12   81.03    5.18     1.020
   3   5  12   17.36    2.40     1.024
  -4   6  12  143.28    9.02     1.051
  -3   6  12   16.68    2.15     1.040
  -2   6  12  129.82    8.32     1.032
  -1   6  12   11.89    2.48     1.026
   0   6  12    1.31    2.42     1.023
   1   6  12   10.03    2.05     1.023
   2   6  12  105.57    6.55     1.026
   3   6  12   45.83    3.47     1.032
  -3   7  12    4.57    1.83     1.047
  -2   7  12    9.84    2.03     1.038
  -1   7  12    6.42    2.36     1.033
   0   7  12    7.63    2.03     1.030
   1   7  12   41.83    3.22     1.030
   2   7  12    2.10    2.06     1.034
  -2   8  12   40.03    3.13     1.048
  -1   8  12    5.07    1.89     1.041
   0   8  12    5.66    1.97     1.039
   1   8  12    7.16    2.07     1.040
  -3   0  13   20.55    2.24     1.031
  -1   0  13   33.61    2.69     1.023
   1   0  13    5.03    2.66     1.016
  -4   1  13   73.58    4.55     1.039
  -3   1  13    8.83    2.07     1.034
  -2   1  13    4.60    2.19     1.029
  -1   1  13    3.94    2.07     1.025
   0   1  13    7.01    2.19     1.021
   1   1  13    0.82    2.20     1.019
   2   1  13   41.34    3.40     1.017
  -4   2  13   -0.65    4.32     1.044
  -3   2  13   25.59    2.44     1.038
  -2   2  13   82.89    5.56     1.032
  -1   2  13    4.65    1.78     1.028
   0   2  13  104.35    6.61     1.024
   1   2  13    5.66    2.26     1.022
   2   2  13    1.12    2.29     1.021
  -3   3  13    3.24    1.87     1.042
  -2   3  13   11.32    2.05     1.035
  -1   3  13    8.16    1.93     1.031
   0   3  13   21.53    2.35     1.027
   1   3  13   43.88    3.28     1.026
   2   3  13    8.81    2.29     1.026
  -3   4  13   -0.35    4.25     1.047
  -2   4  13   -3.70    4.46     1.040
  -1   4  13   27.76    2.56     1.035
   0   4  13   68.36    4.38     1.032
   1   4  13   18.19    2.31     1.031
   2   4  13   20.57    2.57     1.032
  -2   5  13   15.09    2.21     1.046
  -1   5  13  131.21    8.56     1.040
   0   5  13    1.94    3.17     1.037
   1   5  13   48.50    3.50     1.037
   0   0   0    0.00    0.00
;
_shelx_hkl_checksum     93082
_shelx_res_file
;
    oenyellbckbd.res created by SHELXL-2014/7
TITL Detoenyellow final ordered cycles make CN ordered
CELL 0.7107 8.3560 13.7347 11.2928 90. 93.991 90.
ZERR 4 .0011 .0013 .0012 0.0 .009 0.0
LATT 1
SYMM 0.5+x, 0.5-y, 0.5+z
SFAC Cu O N C H
UNIT  8 4 16 36 64
L.S. 40
ACTA
HTAB 2.1
EQIV $2 1-x,-y,1-z
BIND O10  O10_$2
BIND CU1 CU2
BIND CU1 O10
BOND
BOND $H
FMAP 2
PLAN 30
MPLA 3 N1  C2  N3  Cu1   Cu2   O10
WGHT    0.000000    0.350000
FVAR       0.53694
CU1   1    0.572410    0.145577    0.762493    11.00000    0.04044    0.04116 =
         0.05143    0.01524    0.00088    0.00079
CU2   1    0.086915    0.072416    0.981089    11.00000    0.03897    0.03404 =
         0.04579   -0.00375    0.00321   -0.00008
N1    3    0.375436    0.100970    0.827318    11.00000    0.04518    0.04326 =
         0.06370    0.01308    0.00453   -0.00068
C1    4    0.264971    0.087752    0.880707    11.00000    0.03864    0.03046 =
         0.04416   -0.00031    0.00832   -0.00440
N2    3    0.585991    0.315858    0.592695    11.00000    0.05247    0.03906 =
         0.05256    0.00876    0.00996    0.00168
C2    4    0.585020    0.249816    0.653988    11.00000    0.03704    0.03689 =
         0.04755    0.00845    0.00730    0.00202
N3    3    0.758221    0.082323    0.842269    11.00000    0.03878    0.05287 =
         0.06461    0.02245   -0.00256    0.00025
C3    4    0.864491    0.055342    0.901327    11.00000    0.03981    0.04378 =
         0.04872   -0.00053   -0.00070    0.00633
O10   2    0.612275   -0.018691    0.604860    11.00000    0.19408    0.10624 =
         0.10270   -0.01292    0.06776   -0.06054
C11   4    0.631270   -0.117242    0.625131    11.00000    0.06306    0.13852 =
         0.08177   -0.01535    0.02479    0.00983
AFIX  23
H11A  5    0.708602   -0.127187    0.692148    11.00000   -1.20000
H11B  5    0.673258   -0.147458    0.556111    11.00000   -1.20000
AFIX   0
C12   4    0.479388   -0.163971    0.649540    11.00000    0.12965    0.05817 =
         0.08411   -0.01909    0.05172   -0.00696
AFIX  23
H12A  5    0.499791   -0.231562    0.670422    11.00000   -1.20000
H12B  5    0.408206   -0.162841    0.577938    11.00000   -1.20000
AFIX   0
N13   3    0.398451   -0.116278    0.746628    11.00000    0.05703    0.03493 =
         0.05239   -0.00681    0.01209   -0.00891
AFIX  13  0.9100
H13   5    0.416587   -0.051339    0.738826    11.00000    0.04952
AFIX   0
C14   4    0.465977   -0.143042    0.869382    11.00000    0.09082    0.05434 =
         0.06176    0.00083    0.00425    0.00261
AFIX  23
H14A  5    0.579817   -0.128411    0.875778    11.00000   -1.20000
H14B  5    0.415371   -0.102700    0.926568    11.00000   -1.20000
AFIX   0
C15   4    0.443469   -0.247108    0.900979    11.00000    0.16565    0.06526 =
         0.11032    0.03390    0.00817    0.00347
AFIX 137
H15A  5    0.333235   -0.265022    0.883852    11.00000   -1.20000
H15B  5    0.472073   -0.256286    0.984038    11.00000   -1.20000
H15C  5    0.510582   -0.287143    0.855428    11.00000   -1.20000
AFIX   0
C16   4    0.219309   -0.128652    0.735388    11.00000    0.06735    0.07368 =
         0.09488   -0.01531    0.01506   -0.02753
AFIX  23
H16A  5    0.175818   -0.109830    0.809459    11.00000   -1.20000
H16B  5    0.193961   -0.196790    0.721420    11.00000   -1.20000
AFIX   0
C17   4    0.140449   -0.068355    0.635391    11.00000    0.07177    0.14024 =
         0.10432   -0.02753   -0.02810   -0.00740
AFIX 137
H17A  5    0.172612   -0.001571    0.645137    11.00000   -1.20000
H17B  5    0.025970   -0.073032    0.636824    11.00000   -1.20000
H17C  5    0.172755   -0.092225    0.560797    11.00000   -1.20000
AFIX   0
HKLF 4
REM  Detoenyellow final ordered cycles make CN ordered
REM R1 =  0.0276 for    2160 Fo > 4sig(Fo)  and  0.0368 for all    2534 data
REM    148 parameters refined using      0 restraints
END
WGHT      0.0000      0.3472
REM Instructions for potential hydrogen bonds
HTAB N13 N1
HTAB N13 O10
EQIV $3 -x+1/2, y-1/2, -z+3/2
HTAB C16 N2_$3
REM Highest difference peak  0.410,  deepest hole -0.365,  1-sigma level  0.063
Q1    1   0.2794 -0.1538  0.6559  11.00000  0.05    0.41
Q2    1   0.0312  0.0711  1.0438  11.00000  0.05    0.40
Q3    1   0.2141  0.0026  0.6017  11.00000  0.05    0.35
Q4    1   0.5819 -0.1471  0.7179  11.00000  0.05    0.34
Q5    1   0.3511 -0.1393  0.8792  11.00000  0.05    0.33
Q6    1   0.0786  0.1184  0.9426  11.00000  0.05    0.30
Q7    1   0.1791  0.0823  0.8741  11.00000  0.05    0.30
Q8    1   0.2435  0.0882  0.8457  11.00000  0.05    0.25
Q9    1   0.2970  0.0833  0.8984  11.00000  0.05    0.21
Q10   1   0.5688  0.2169  0.6775  11.00000  0.05    0.21
Q11   1   0.6357 -0.0500  0.6467  11.00000  0.05    0.20
Q12   1   0.5288 -0.0341  0.5189  11.00000  0.05    0.20
Q13   1   0.4102 -0.2390  0.6189  11.00000  0.05    0.18
Q14   1   0.9977 -0.0410  0.8771  11.00000  0.05    0.17
Q15   1   0.8026  0.0263  0.8818  11.00000  0.05    0.17
Q16   1   0.6385  0.1980  0.8097  11.00000  0.05    0.17
Q17   1   0.6392  0.1327  0.7133  11.00000  0.05    0.17
Q18   1   0.8026  0.1062  0.8966  11.00000  0.05    0.17
Q19   1   0.7386 -0.0446  0.7241  11.00000  0.05    0.16
Q20   1  -0.1045  0.0371  0.6218  11.00000  0.05    0.16
Q21   1   0.4266 -0.2984  0.8592  11.00000  0.05    0.16
Q22   1   0.7533  0.0310  0.6991  11.00000  0.05    0.15
Q23   1   0.5241  0.2551  0.6317  11.00000  0.05    0.15
Q24   1   0.2763 -0.2221  0.7399  11.00000  0.05    0.15
Q25   1   0.0916  0.0013  0.7055  11.00000  0.05    0.15
Q26   1   0.7023  0.0815  0.7997  11.00000  0.05    0.14
Q27   1  -0.0283  0.0188  0.6603  11.00000  0.05    0.14
Q28   1   0.6892 -0.0999  0.6606  11.00000  0.05    0.14
Q29   1   0.1360  0.1420  0.7828  11.00000  0.05    0.14
Q30   1   0.3594 -0.3066  0.7984  11.00000  0.05    0.14
;
_shelx_res_checksum     15835
