# Supplementary material for: Crystal structure of poly[N,N-diethyl-2-hy­droxy­ethan-1-aminium [μ3-cyanido-κ3 C:C:N-di-μ-cyanido-κ4 C:N-dicuprate(I)]]
Source: Acta Crystallogr E Crystallogr Commun. 2016 Jun 3;72(Pt 7):892–6. doi: 10.1107/S2056989016008781 (PMC4992900; doi:10.1107/S2056989016008781)
Supplement: Supplementary file 2 [file e-72-00892-Isup2.hkl]

data_I                                                                          
_shelx_title ' Detoenyellow final ordered cycles make CN ordered'               
_shelx_refln_list_code          4                                               
_shelx_F_calc_maximum      169.17                                               
_exptl_crystal_F_000       656.00                                               
_reflns_d_resolution_high  0.8118                                               
                                                                                
loop_                                                                           
 _space_group_symop_operation_xyz                                               
 'x, y, z'                                                                      
 'x+1/2, -y+1/2, z+1/2'                                                         
 '-x, -y, -z'                                                                   
 '-x-1/2, y-1/2, -z-1/2'                                                        
                                                                                
_cell_length_a     8.3560                                                       
_cell_length_b    13.7347                                                       
_cell_length_c    11.2928                                                       
_cell_angle_alpha  90.000                                                       
_cell_angle_beta   93.991                                                       
_cell_angle_gamma  90.000                                                       
                                                                                
_shelx_F_squared_multiplier     1.000                                           
                                                                                
loop_                                                                           
 _refln_index_h                                                                 
 _refln_index_k                                                                 
 _refln_index_l                                                                 
 _refln_F_squared_calc                                                          
 _refln_F_squared_meas                                                          
 _refln_F_squared_sigma                                                         
 _refln_observed_status                                                         
   2   0   0      15116.19      12858.95       650.25 o                         
   4   0   0       8336.64       7872.16       397.63 o                         
   6   0   0      13346.36      13224.42       665.51 o                         
   8   0   0        407.98        390.31        25.81 o                         
  10   0   0         44.00         40.17         8.29 o                         
   1   1   0        752.64        647.06        33.40 o                         
   2   1   0      14283.77      14816.03       743.55 o                         
   3   1   0        660.15        615.25        33.47 o                         
   4   1   0      17999.38      17676.16       887.22 o                         
   5   1   0        190.78        203.60        13.56 o                         
   6   1   0        328.66        349.18        23.14 o                         
   7   1   0         17.11         30.73         7.80 o                         
   8   1   0        699.32        646.67        40.20 o                         
   9   1   0         77.60         88.24        10.58 o                         
  10   1   0        557.47        468.18        30.14 o                         
   0   2   0       2488.82       3098.51       155.91 o                         
   1   2   0        629.19        669.53        34.89 o                         
   2   2   0       1921.73       2050.11       104.51 o                         
   3   2   0         36.12         26.60         3.68 o                         
   4   2   0       1121.28        979.24        52.51 o                         
   5   2   0       1375.23       1337.47        71.38 o                         
   6   2   0        150.02        136.52        10.23 o                         
   7   2   0        392.96        408.00        26.50 o                         
   8   2   0         95.98         90.56         9.92 o                         
   9   2   0          2.70          5.55         8.57 o                         
  10   2   0          7.03         18.76         8.36 o                         
   1   3   0      17656.32      17805.67       892.07 o                         
   2   3   0        708.75        571.51        31.18 o                         
   3   3   0        434.20        359.06        21.40 o                         
   4   3   0       8547.22       8040.04       406.10 o                         
   5   3   0       1874.58       1814.18        95.21 o                         
   6   3   0         54.46         65.35         7.56 o                         
   7   3   0        778.55        803.45        47.00 o                         
   8   3   0        659.99        626.45        39.16 o                         
   9   3   0         81.25         79.22        10.89 o                         
  10   3   0        440.57        458.96        28.93 o                         
   0   4   0      28618.94      27308.29      1375.93 o                         
   1   4   0       2351.84       2513.44       127.88 o                         
   2   4   0        803.57        769.60        41.24 o                         
   3   4   0      10238.14       9590.40       482.75 o                         
   4   4   0        326.23        316.85        19.87 o                         
   5   4   0       2002.29       1985.29       104.13 o                         
   6   4   0       2282.35       2156.18       113.63 o                         
   7   4   0        288.82        257.92        17.76 o                         
   8   4   0        153.36        157.19        13.11 o                         
   9   4   0        683.05        645.15        41.83 o                         
   1   5   0        212.27        184.01        11.90 o                         
   2   5   0        716.67        830.82        44.71 o                         
   3   5   0         25.03         26.67         4.58 o                         
   4   5   0        362.38        337.49        21.57 o                         
   5   5   0         86.04         80.02         7.73 o                         
   6   5   0        242.17        229.65        15.64 o                         
   7   5   0        146.43        142.24        11.93 o                         
   8   5   0        105.93        123.62        12.00 o                         
   9   5   0          0.73        -17.20        17.20 o                         
   0   6   0       3594.57       4074.46       206.62 o                         
   1   6   0       1993.64       1997.22       103.05 o                         
   2   6   0        782.88        771.82        42.35 o                         
   3   6   0       5764.64       5667.28       287.96 o                         
   4   6   0        626.63        595.31        35.80 o                         
   5   6   0       2125.41       2079.84       109.64 o                         
   6   6   0        371.13        393.23        25.70 o                         
   7   6   0         57.40         54.28         9.16 o                         
   8   6   0        205.98        202.08        15.68 o                         
   9   6   0        497.26        502.38        32.64 o                         
   1   7   0      24357.84      23644.16      1185.79 o                         
   2   7   0          0.05          2.32         5.48 o                         
   3   7   0         63.24         62.23         5.51 o                         
   4   7   0         15.33         23.14         5.86 o                         
   5   7   0       5387.82       5247.93       268.22 o                         
   6   7   0         27.02         29.52         7.01 o                         
   7   7   0       1904.87       1863.54       100.73 o                         
   8   7   0          1.96          2.81        14.88 o                         
   9   7   0         39.04         49.91         8.60 o                         
   0   8   0         64.74         54.11         5.38 o                         
   1   8   0       1690.53       1774.57        93.13 o                         
   2   8   0         29.40         29.17         5.38 o                         
   3   8   0       5026.39       4879.16       249.01 o                         
   4   8   0        197.73        226.88        15.30 o                         
   5   8   0       1074.93       1104.69        62.78 o                         
   6   8   0        110.86         95.42         9.75 o                         
   7   8   0         74.18         66.70        10.30 o                         
   8   8   0         27.03         44.15         9.23 o                         
   9   8   0        188.70        202.32        14.60 o                         
   1   9   0        795.21        805.57        45.75 o                         
   2   9   0         40.38         56.29         6.76 o                         
   3   9   0        366.52        358.33        23.52 o                         
   4   9   0        145.24        137.18        11.17 o                         
   5   9   0        696.03        729.57        44.78 o                         
   6   9   0        254.38        245.05        17.41 o                         
   7   9   0          1.73         20.19         8.91 o                         
   8   9   0         22.83         25.01         7.91 o                         
   0  10   0       2810.33       2782.29       144.64 o                         
   1  10   0       1049.09       1060.16        59.17 o                         
   2  10   0       1702.36       1764.31        94.27 o                         
   3  10   0       3074.54       2979.37       155.43 o                         
   4  10   0         93.84        102.15         9.92 o                         
   5  10   0        584.26        606.86        38.22 o                         
   6  10   0        457.06        455.52        30.28 o                         
   7  10   0        188.20        212.48        16.75 o                         
   8  10   0        268.02        236.38        16.02 o                         
   1  11   0       1738.72       1798.40        96.49 o                         
   2  11   0       3288.36       3206.18       166.87 o                         
   3  11   0        140.65        119.01        10.41 o                         
   4  11   0       2129.25       2073.53       111.58 o                         
   5  11   0        490.28        533.01        34.51 o                         
   6  11   0         15.51         17.45         8.53 o                         
   7  11   0        422.89        396.32        25.98 o                         
   0  12   0       1311.24       1249.02        69.75 o                         
   1  12   0        138.79        143.70        10.86 o                         
   2  12   0        112.62        112.14        10.13 o                         
   3  12   0        145.02        155.46        12.11 o                         
   4  12   0         18.75         17.00         9.30 o                         
   5  12   0        103.82         95.66        10.93 o                         
   6  12   0        381.80        374.98        25.60 o                         
   7  12   0         17.41        -14.46        22.27 o                         
   1  13   0         11.27          0.94         7.63 o                         
   2  13   0        337.94        338.77        22.96 o                         
   3  13   0         86.17         93.55         9.89 o                         
   4  13   0        292.11        294.62        20.40 o                         
   5  13   0        154.34        160.77        13.94 o                         
   6  13   0         16.08         30.56         8.81 o                         
   0  14   0       1757.24       1802.60        98.96 o                         
   1  14   0         29.00         28.86         7.32 o                         
   2  14   0        412.45        429.20        28.16 o                         
   3  14   0          3.93         -5.93        10.30 o                         
   4  14   0         59.29         62.26         9.68 o                         
   5  14   0         17.68         19.70         7.94 o                         
   1  15   0        187.17        188.86        14.12 o                         
   2  15   0        297.18        318.83        22.68 o                         
   3  15   0         34.88         41.87         8.01 o                         
   4  15   0        263.12        246.02        16.37 o                         
   0  16   0         46.67         53.55         8.64 o                         
   1  16   0          8.23          6.45        11.20 o                         
   2  16   0         22.68         23.20         8.57 o                         
   3  16   0         11.24         31.49         9.02 o                         
  -9   0   1        115.54        120.64        11.97 o                         
  -7   0   1        808.66        798.49        46.24 o                         
  -5   0   1        722.70        771.40        42.84 o                         
  -3   0   1       2474.34       2982.53       151.26 o                         
  -1   0   1      15005.53      15235.93       773.52 o                         
   1   0   1       8960.33       9284.34       465.17 o                         
   3   0   1       8181.14       6942.94       370.16 o                         
   5   0   1      12038.87      10538.53       537.66 o                         
   7   0   1        656.70        646.99        39.09 o                         
   9   0   1        447.96        381.96        26.78 o                         
 -10   1   1        420.56        427.39        26.50 o                         
  -9   1   1         13.26         29.41         9.26 o                         
  -8   1   1          3.78         -5.17        13.56 o                         
  -7   1   1        358.97        343.84        23.17 o                         
  -6   1   1       4509.37       4467.17       227.81 o                         
  -5   1   1       1892.36       1993.13       103.61 o                         
  -4   1   1       3632.94       3634.23       184.70 o                         
  -3   1   1       2586.15       2433.98       124.00 o                         
  -2   1   1        285.16        318.86        18.38 o                         
  -1   1   1        324.31        302.91        16.44 o                         
   0   1   1      12826.12      11836.49       600.20 o                         
   1   1   1       5172.60       5277.87       266.70 o                         
   2   1   1       5578.07       5731.69       289.45 o                         
   3   1   1       1270.25       1432.68        74.23 o                         
   4   1   1         61.01         63.16         5.58 o                         
   5   1   1        456.74        401.83        25.25 o                         
   6   1   1       1468.38       1468.27        78.53 o                         
   7   1   1       2187.80       2082.44       110.33 o                         
   8   1   1        159.20        140.82        12.14 o                         
   9   1   1        405.20        363.95        25.36 o                         
  10   1   1         27.88         26.12         8.08 o                         
 -10   2   1        325.29        314.49        19.60 o                         
  -9   2   1        136.25        135.38        12.73 o                         
  -8   2   1       1533.98       1464.07        80.37 o                         
  -7   2   1         63.08         42.28         7.39 o                         
  -6   2   1       2660.78       2662.66       138.33 o                         
  -5   2   1       1841.62       1824.17        95.42 o                         
  -4   2   1       2444.95       2755.51       141.07 o                         
  -3   2   1       1978.61       2091.53       107.21 o                         
  -2   2   1      13356.58      13667.25       685.83 o                         
  -1   2   1       2630.29       2707.85       136.70 o                         
   0   2   1       1720.34       2005.82       101.28 o                         
   1   2   1       6260.28       6463.27       324.69 o                         
   2   2   1       3909.71       4483.22       226.60 o                         
   3   2   1       1280.22       1409.58        73.32 o                         
   4   2   1       4533.84       4442.75       225.91 o                         
   5   2   1        349.97        346.26        21.96 o                         
   6   2   1       1833.34       1765.42        93.79 o                         
   7   2   1        332.37        332.46        22.61 o                         
   8   2   1          2.46         13.49         8.05 o                         
   9   2   1         67.47         81.96        11.27 o                         
  10   2   1         56.11         71.28         9.09 o                         
 -10   3   1        108.63        108.08        10.61 o                         
  -9   3   1        194.41        198.92        16.16 o                         
  -8   3   1         68.59         78.35         9.82 o                         
  -7   3   1        152.83        162.08        12.69 o                         
  -6   3   1        395.17        361.60        23.55 o                         
  -5   3   1        244.92        247.86        16.41 o                         
  -4   3   1       1436.65       1592.96        83.24 o                         
  -3   3   1       3965.99       3699.44       187.89 o                         
  -2   3   1        931.32       1028.87        53.76 o                         
  -1   3   1       1211.07       1456.86        74.64 o                         
   0   3   1        176.42        227.78        13.70 o                         
   1   3   1       2714.66       2874.00       145.54 o                         
   2   3   1       2070.28       2247.82       114.88 o                         
   3   3   1       5414.46       5378.77       272.42 o                         
   4   3   1       1596.80       1669.13        87.34 o                         
   5   3   1        740.78        814.90        45.85 o                         
   6   3   1        315.50        304.47        20.46 o                         
   7   3   1        667.03        658.95        40.65 o                         
   8   3   1        136.90        147.07        12.59 o                         
   9   3   1        507.35        498.15        32.85 o                         
  10   3   1        165.89        150.26        12.49 o                         
 -10   4   1        129.74        119.66        11.24 o                         
  -9   4   1         92.81        118.10        12.00 o                         
  -8   4   1         18.49         27.47        12.90 o                         
  -7   4   1          9.10         11.10        12.97 o                         
  -6   4   1          1.60          7.46         7.73 o                         
  -5   4   1        672.41        650.07        37.84 o                         
  -4   4   1       3844.73       4084.45       208.11 o                         
  -3   4   1       1536.74       1526.64        79.57 o                         
  -2   4   1        878.78        749.38        40.17 o                         
  -1   4   1          7.45          4.93         4.13 o                         
   0   4   1         85.01        152.86         9.85 o                         
   1   4   1         69.05        106.94         7.28 o                         
   2   4   1       7300.44       8120.78       408.73 o                         
   3   4   1       1284.55       1406.01        73.81 o                         
   4   4   1        690.92        658.54        37.67 o                         
   5   4   1       1337.72       1306.11        70.58 o                         
   6   4   1        137.34        114.22        10.02 o                         
   7   4   1         59.78         64.79         9.19 o                         
   8   4   1       1135.83       1076.74        62.19 o                         
   9   4   1        128.71        144.60        13.74 o                         
  -9   5   1        692.87        681.81        42.39 o                         
  -8   5   1          0.10          4.34        13.98 o                         
  -7   5   1       2154.69       2188.65       116.30 o                         
  -6   5   1       1347.57       1284.47        70.76 o                         
  -5   5   1        116.24        117.13         9.05 o                         
  -4   5   1        465.79        407.41        24.77 o                         
  -3   5   1       3204.21       3322.72       169.65 o                         
  -2   5   1        248.62        227.29        14.43 o                         
  -1   5   1       8246.70       7984.96       401.83 o                         
   0   5   1       6303.93       6614.78       333.12 o                         
   1   5   1       1333.14       1326.02        69.16 o                         
   2   5   1        126.21        102.11         7.08 o                         
   3   5   1       2430.23       2588.05       133.23 o                         
   4   5   1         12.44          6.56         6.14 o                         
   5   5   1       2519.03       2548.16       132.91 o                         
   6   5   1        457.56        452.05        29.07 o                         
   7   5   1        308.59        293.47        20.19 o                         
   8   5   1          1.52         12.38         8.19 o                         
   9   5   1         49.06         56.78         8.53 o                         
  -9   6   1        165.59        193.96        13.32 o                         
  -8   6   1          9.96         -0.28        14.78 o                         
  -7   6   1        309.47        310.50        21.78 o                         
  -6   6   1        327.75        323.27        21.44 o                         
  -5   6   1       3208.96       3252.34       168.15 o                         
  -4   6   1        933.32        906.95        50.47 o                         
  -3   6   1       4349.13       4403.21       224.10 o                         
  -2   6   1         10.32          9.02         4.86 o                         
  -1   6   1         44.99         66.87         5.31 o                         
   0   6   1        999.89        912.68        48.91 o                         
   1   6   1       6167.44       6277.22       316.99 o                         
   2   6   1       3498.74       3471.35       177.07 o                         
   3   6   1       3717.85       3771.17       192.78 o                         
   4   6   1         87.43         84.88         7.77 o                         
   5   6   1        486.06        508.97        31.63 o                         
   6   6   1        548.65        536.69        34.13 o                         
   7   6   1        675.85        687.74        42.21 o                         
   8   6   1        605.84        568.32        36.45 o                         
   9   6   1         91.83         91.74        10.09 o                         
  -9   7   1          1.57         10.58         7.32 o                         
  -8   7   1        161.87        179.15        14.64 o                         
  -7   7   1         47.43         49.46         9.33 o                         
  -6   7   1        602.18        578.93        36.28 o                         
  -5   7   1        137.39        154.45        11.69 o                         
  -4   7   1         39.11         70.58         7.35 o                         
  -3   7   1         56.17         73.32         6.56 o                         
  -2   7   1       4536.82       4380.04       222.92 o                         
  -1   7   1        123.55        149.49        10.06 o                         
   0   7   1       7803.08       8043.12       405.82 o                         
   1   7   1         13.33         17.20         3.88 o                         
   2   7   1        920.24        956.52        52.20 o                         
   3   7   1         34.90         23.38         5.58 o                         
   4   7   1       4065.28       3960.24       203.50 o                         
   5   7   1         15.10         29.21         6.94 o                         
   6   7   1       2590.90       2553.95       135.06 o                         
   7   7   1          3.09          5.97        14.64 o                         
   8   7   1         71.81         83.18        11.52 o                         
   9   7   1          2.88         -4.20        19.56 o                         
  -9   8   1        126.37        157.82        12.17 o                         
  -8   8   1        148.95        144.43        13.70 o                         
  -7   8   1        311.19        315.53        21.82 o                         
  -6   8   1        149.26        166.28        12.52 o                         
  -5   8   1       2155.30       2116.36       112.69 o                         
  -4   8   1       1014.51       1061.16        59.35 o                         
  -3   8   1        938.21        957.32        53.52 o                         
  -2   8   1        290.54        286.81        18.83 o                         
  -1   8   1       3099.75       3064.11       157.71 o                         
   0   8   1        476.69        445.88        27.40 o                         
   1   8   1       3787.87       3729.16       190.80 o                         
   2   8   1       2191.19       2197.91       114.53 o                         
   3   8   1        806.09        838.59        47.76 o                         
   4   8   1          4.08          9.75         6.73 o                         
   5   8   1        345.19        340.40        22.82 o                         
   6   8   1        396.34        401.55        27.09 o                         
   7   8   1        232.53        232.05        17.48 o                         
   8   8   1        515.70        530.30        34.93 o                         
  -8   9   1          1.06        -18.35        18.35 o                         
  -7   9   1       1312.77       1364.52        77.21 o                         
  -6   9   1        301.85        278.80        19.15 o                         
  -5   9   1         48.91         55.60         8.46 o                         
  -4   9   1       1386.69       1399.56        77.07 o                         
  -3   9   1       3407.22       3520.08       181.89 o                         
  -2   9   1          4.43         10.54         9.82 o                         
  -1   9   1       4741.40       4713.71       240.75 o                         
   0   9   1       1625.18       1685.40        89.28 o                         
   1   9   1          2.48         -2.15        10.47 o                         
   2   9   1       1243.15       1241.36        67.67 o                         
   3   9   1       1482.77       1447.63        78.56 o                         
   4   9   1          5.08         -4.13        14.26 o                         
   5   9   1       1090.19       1061.48        61.53 o                         
   6   9   1        386.75        414.63        27.64 o                         
   7   9   1        155.81        174.88        15.37 o                         
   8   9   1         96.01         99.37        10.68 o                         
  -8  10   1         83.87        111.03        10.51 o                         
  -7  10   1         18.24         29.59        15.64 o                         
  -6  10   1         48.14         46.93         8.01 o                         
  -5  10   1        102.81        115.50        10.34 o                         
  -4  10   1       1180.34       1241.08        69.89 o                         
  -3  10   1       1078.29       1107.68        62.92 o                         
  -2  10   1        557.29        623.19        38.40 o                         
  -1  10   1        832.39        835.67        48.46 o                         
   0  10   1         87.64         83.18         7.70 o                         
   1  10   1        574.46        561.52        34.65 o                         
   2  10   1       2908.73       2908.54       151.37 o                         
   3  10   1       2306.62       2270.75       120.15 o                         
   4  10   1        917.85        900.12        53.21 o                         
   5  10   1        332.34        325.97        22.06 o                         
   6  10   1          4.54         11.31         8.64 o                         
   7  10   1         31.20         37.81        11.34 o                         
   8  10   1        432.20        523.47        34.13 o                         
  -7  11   1          0.64         -7.49         7.49 o                         
  -6  11   1         18.37         25.42         9.68 o                         
  -5  11   1        525.07        528.15        33.71 o                         
  -4  11   1        255.39        245.47        17.34 o                         
  -3  11   1        996.83       1074.93        61.64 o                         
  -2  11   1        526.52        513.17        32.29 o                         
  -1  11   1          3.15          4.61         7.21 o                         
   0  11   1        288.81        306.58        20.40 o                         
   1  11   1       1311.36       1380.76        75.96 o                         
   2  11   1        754.35        714.31        43.43 o                         
   3  11   1       1151.09       1088.43        62.40 o                         
   4  11   1        487.34        522.19        33.33 o                         
   5  11   1         18.87         22.82        10.54 o                         
   6  11   1        365.78        368.91        25.22 o                         
   7  11   1        426.59        413.03        25.84 o                         
  -7  12   1        138.25        149.84        12.42 o                         
  -6  12   1        338.45        351.54        23.79 o                         
  -5  12   1        190.52        186.16        14.36 o                         
  -4  12   1         27.45         33.02         7.53 o                         
  -3  12   1          1.98         -1.21         8.84 o                         
  -2  12   1       1689.90       1729.34        94.17 o                         
  -1  12   1        544.81        517.37        33.19 o                         
   0  12   1       1371.32       1261.44        70.58 o                         
   1  12   1        382.16        389.66        25.22 o                         
   2  12   1          0.30          4.82        12.76 o                         
   3  12   1          6.30          2.81         8.81 o                         
   4  12   1        843.69        793.39        48.77 o                         
   5  12   1        311.09        313.21        21.26 o                         
   6  12   1        344.64        348.07        23.93 o                         
   7  12   1         54.25         70.93         9.61 o                         
  -6  13   1        316.64        318.48        20.50 o                         
  -5  13   1         17.28          4.09        17.07 o                         
  -4  13   1        991.63        989.96        59.94 o                         
  -3  13   1          0.33          7.28         8.91 o                         
  -2  13   1        189.65        194.93        13.84 o                         
  -1  13   1         75.25         61.64         7.98 o                         
   0  13   1       1029.63        984.09        57.54 o                         
   1  13   1         97.54        106.73         9.64 o                         
   2  13   1       1104.80       1086.59        63.02 o                         
   3  13   1        140.32        137.87        11.69 o                         
   4  13   1        162.13        153.59        12.69 o                         
   5  13   1          0.95         -7.32        16.58 o                         
   6  13   1        316.28        295.90        18.73 o                         
  -5  14   1         47.20         41.03         8.74 o                         
  -4  14   1          5.51          1.84        10.30 o                         
  -3  14   1        180.94        198.71        14.88 o                         
  -2  14   1          2.79         -0.69        14.33 o                         
  -1  14   1        775.11        744.11        44.47 o                         
   0  14   1        173.09        170.10        13.04 o                         
   1  14   1         76.40         83.35         9.16 o                         
   2  14   1         22.96         19.35         8.32 o                         
   3  14   1        333.35        325.52        22.55 o                         
   4  14   1          5.38          0.14         8.39 o                         
   5  14   1        516.47        561.97        36.35 o                         
  -4  15   1        242.51        218.86        15.09 o                         
  -3  15   1         13.52         10.09         8.39 o                         
  -2  15   1          0.35          5.93        10.23 o                         
  -1  15   1         69.15         70.55         9.26 o                         
   0  15   1        380.92        379.01        25.18 o                         
   1  15   1        346.03        325.00        22.06 o                         
   2  15   1        396.20        403.36        26.36 o                         
   3  15   1         41.25         42.73         7.98 o                         
   4  15   1          4.41         15.75         9.85 o                         
  -3  16   1         51.19         54.91         8.91 o                         
  -2  16   1        544.58        557.19        35.80 o                         
  -1  16   1        135.09        114.81        10.47 o                         
   0  16   1        344.29        315.85        19.63 o                         
   1  16   1        213.36        221.67        14.98 o                         
   2  16   1         57.27         43.29        11.55 o                         
   3  16   1          8.49         -1.73        19.74 o                         
 -10   0   2        432.64        426.42        26.71 o                         
  -8   0   2        171.51        207.73        14.64 o                         
  -6   0   2         92.48         86.78         8.26 o                         
  -4   0   2       1599.15       1533.72        79.85 o                         
  -2   0   2      10972.50      11672.91       585.42 o                         
   0   0   2       3396.26       3483.00       175.20 o                         
   2   0   2       8480.43       9911.07       497.46 o                         
   4   0   2         45.77         37.77         6.24 o                         
   6   0   2        231.91        259.79        17.79 o                         
   8   0   2         52.73         54.73         8.57 o                         
  10   0   2          2.73          2.91        19.77 o                         
 -10   1   2         20.63         17.62         7.60 o                         
  -9   1   2          0.19         15.78        13.77 o                         
  -8   1   2         31.02         19.67         7.56 o                         
  -7   1   2       1398.31       1415.09        76.69 o                         
  -6   1   2        218.47        244.84        16.68 o                         
  -5   1   2       6966.68       6980.85       352.85 o                         
  -4   1   2       1499.39       1403.47        73.43 o                         
  -3   1   2        322.18        384.63        22.37 o                         
  -2   1   2       2953.66       3591.01       181.37 o                         
  -1   1   2      21151.39      21333.83      1084.23 o                         
   0   1   2       1217.04       1270.87        64.72 o                         
   1   1   2      25602.88      24184.03      1226.86 o                         
   2   1   2        226.23        290.32        17.59 o                         
   3   1   2        457.34        463.67        26.99 o                         
   4   1   2        959.80        842.96        50.54 o                         
   5   1   2       6177.32       5911.57       301.80 o                         
   6   1   2        108.94        100.69         9.85 o                         
   7   1   2       1978.42       2059.20       109.43 o                         
   8   1   2         46.19         41.03         8.74 o                         
   9   1   2         40.91         43.08        10.16 o                         
  10   1   2        111.29        105.55        10.54 o                         
 -10   2   2        145.15        137.39        11.10 o                         
  -9   2   2       1144.53       1046.56        61.29 o                         
  -8   2   2         17.79         18.07         6.90 o                         
  -7   2   2        541.96        532.28        33.47 o                         
  -6   2   2       1667.46       1682.52        89.42 o                         
  -5   2   2       5627.83       5587.05       283.45 o                         
  -4   2   2       2931.12       3184.15       162.50 o                         
  -3   2   2      20934.75      19932.40       999.39 o                         
  -2   2   2       2353.19       2386.39       121.36 o                         
  -1   2   2       9332.41       8791.43       441.06 o                         
   0   2   2       6855.52       7202.07       361.46 o                         
   1   2   2      16972.00      16050.31       804.04 o                         
   2   2   2       1084.75       1236.01        64.10 o                         
   3   2   2      16243.45      16496.26       833.18 o                         
   4   2   2         12.57         -1.32         5.41 o                         
   5   2   2       3940.18       3963.32       202.91 o                         
   6   2   2        870.69        897.10        51.26 o                         
   7   2   2        546.26        557.60        34.93 o                         
   8   2   2        344.89        344.11        23.66 o                         
   9   2   2        960.87        927.52        56.16 o                         
 -10   3   2         24.95         16.48         7.60 o                         
  -9   3   2        347.43        359.44        25.04 o                         
  -8   3   2        155.79        156.64        12.69 o                         
  -7   3   2        744.01        752.05        44.64 o                         
  -6   3   2       1176.14       1211.11        66.35 o                         
  -5   3   2        249.95        272.77        17.55 o                         
  -4   3   2         71.99         66.77         5.90 o                         
  -3   3   2       2151.13       2071.41       106.48 o                         
  -2   3   2        874.25        808.45        42.91 o                         
  -1   3   2       8007.97       8067.82       405.23 o                         
   0   3   2      26073.79      26471.88      1338.82 o                         
   1   3   2       5212.41       5615.84       282.65 o                         
   2   3   2       2974.04       3255.95       165.31 o                         
   3   3   2         17.26         17.52         4.41 o                         
   4   3   2       1877.02       2004.33       104.68 o                         
   5   3   2       2032.16       2083.03       109.61 o                         
   6   3   2        194.05        231.91        15.54 o                         
   7   3   2        482.50        496.00        32.36 o                         
   8   3   2        698.08        655.80        41.14 o                         
   9   3   2          5.74          7.56        16.54 o                         
  -9   4   2        130.98        124.87        12.38 o                         
  -8   4   2        307.35        301.10        21.68 o                         
  -7   4   2        746.39        799.91        47.10 o                         
  -6   4   2        524.80        500.20        31.36 o                         
  -5   4   2        226.85        229.69        15.19 o                         
  -4   4   2        246.75        224.66        14.71 o                         
  -3   4   2        816.81        820.41        44.43 o                         
  -2   4   2       2295.17       2247.75       114.98 o                         
  -1   4   2       5633.77       5445.92       274.53 o                         
   0   4   2      10654.37      10132.05       508.63 o                         
   1   4   2        768.66        761.55        40.69 o                         
   2   4   2        151.58        178.01        11.69 o                         
   3   4   2        809.70        901.26        49.25 o                         
   4   4   2        980.11       1058.94        58.13 o                         
   5   4   2        548.47        570.44        35.38 o                         
   6   4   2        786.96        804.39        47.87 o                         
   7   4   2        135.07        118.52        11.65 o                         
   8   4   2         75.22         98.61        11.58 o                         
   9   4   2         82.10         98.30        10.06 o                         
  -9   5   2         22.33         11.17        10.86 o                         
  -8   5   2        405.03        391.98        26.01 o                         
  -7   5   2         98.10        102.04        10.13 o                         
  -6   5   2        112.30        124.66        10.37 o                         
  -5   5   2       2084.52       2095.27       110.02 o                         
  -4   5   2       7774.21       7391.70       373.91 o                         
  -3   5   2        908.25        841.64        45.89 o                         
  -2   5   2       7486.43       7144.04       360.21 o                         
  -1   5   2       2402.87       2253.65       115.43 o                         
   0   5   2        391.28        357.36        21.05 o                         
   1   5   2       6927.83       7095.80       357.50 o                         
   2   5   2      14527.99      14885.20       747.47 o                         
   3   5   2        296.38        295.38        19.04 o                         
   4   5   2       9520.68      10224.11       516.08 o                         
   5   5   2       1507.48       1537.85        83.45 o                         
   6   5   2         92.01         86.47         9.75 o                         
   7   5   2        443.45        483.93        31.56 o                         
   8   5   2       1053.39       1029.70        60.91 o                         
   9   5   2          2.65          7.98        19.39 o                         
  -9   6   2         16.57         12.07        37.22 o                         
  -8   6   2        390.74        358.68        24.38 o                         
  -7   6   2          4.36          2.84         5.76 o                         
  -6   6   2       2359.16       2336.06       123.27 o                         
  -5   6   2        739.02        741.05        43.15 o                         
  -4   6   2       1256.99       1195.57        64.76 o                         
  -3   6   2       1000.02       1071.22        57.75 o                         
  -2   6   2       5124.49       5279.18       267.35 o                         
  -1   6   2         74.98         91.33         6.45 o                         
   0   6   2      10702.67      10840.60       544.98 o                         
   1   6   2        660.42        671.86        37.39 o                         
   2   6   2       2091.46       2288.85       118.28 o                         
   3   6   2         14.90         57.30         6.49 o                         
   4   6   2        460.85        496.45        30.94 o                         
   5   6   2         68.79         76.55         8.88 o                         
   6   6   2       2466.68       2503.97       132.74 o                         
   7   6   2         60.90         20.05        11.45 o                         
   8   6   2        430.33        456.11        31.49 o                         
   9   6   2          6.09        -21.61        21.61 o                         
  -9   7   2        391.66        414.35        26.67 o                         
  -8   7   2         38.99         43.11         9.85 o                         
  -7   7   2         55.35         54.14         8.78 o                         
  -6   7   2          1.45         12.24         9.09 o                         
  -5   7   2        506.62        514.87        32.05 o                         
  -4   7   2          1.28         -9.40        11.55 o                         
  -3   7   2        883.78        758.01        42.80 o                         
  -2   7   2        193.56        209.99        14.01 o                         
  -1   7   2          2.31          0.35         7.70 o                         
   0   7   2         13.52          6.42         4.96 o                         
   1   7   2          8.86         10.75         3.78 o                         
   2   7   2        597.56        671.75        38.40 o                         
   3   7   2         44.06         60.84         6.73 o                         
   4   7   2         20.62         22.44         6.83 o                         
   5   7   2          0.16          1.63         9.85 o                         
   6   7   2         34.40         49.01         8.88 o                         
   7   7   2          5.31         26.15         7.53 o                         
   8   7   2         16.60         24.21         8.60 o                         
   9   7   2         14.02         17.93         8.36 o                         
  -9   8   2          0.05         -1.04        18.31 o                         
  -8   8   2        102.68        120.67        12.49 o                         
  -7   8   2        205.57        230.00        17.10 o                         
  -6   8   2       2087.05       2143.28       114.74 o                         
  -5   8   2        529.22        533.25        33.75 o                         
  -4   8   2       2476.33       2488.19       130.24 o                         
  -3   8   2        214.23        206.38        14.33 o                         
  -2   8   2        713.44        794.95        44.92 o                         
  -1   8   2         63.63         71.24         6.24 o                         
   0   8   2      10032.93       9850.79       496.69 o                         
   1   8   2        439.28        408.39        25.29 o                         
   2   8   2       2536.50       2540.29       131.84 o                         
   3   8   2        588.21        590.83        36.07 o                         
   4   8   2        450.45        490.00        31.36 o                         
   5   8   2         64.98         61.77         8.91 o                         
   6   8   2       1718.19       1771.42        97.33 o                         
   7   8   2          3.23          0.76        15.99 o                         
   8   8   2        282.07        309.91        20.60 o                         
  -8   9   2        311.76        264.30        16.89 o                         
  -7   9   2        439.51        459.03        30.28 o                         
  -6   9   2         26.84         21.47         6.90 o                         
  -5   9   2        497.05        473.94        30.56 o                         
  -4   9   2       5096.47       5109.02       261.84 o                         
  -3   9   2        264.95        283.14        18.87 o                         
  -2   9   2       5684.11       5641.92       287.33 o                         
  -1   9   2       3105.95       3138.96       162.22 o                         
   0   9   2        661.96        669.46        39.40 o                         
   1   9   2        678.08        663.91        39.44 o                         
   2   9   2       6597.96       6693.06       339.92 o                         
   3   9   2         72.05         75.48         7.94 o                         
   4   9   2       3310.46       3341.35       173.77 o                         
   5   9   2        283.58        288.79        19.70 o                         
   6   9   2        152.98        151.75        12.90 o                         
   7   9   2        229.01        259.86        19.81 o                         
   8   9   2        598.38        624.02        40.48 o                         
  -8  10   2        265.44        279.74        17.72 o                         
  -7  10   2        113.98        108.08        12.49 o                         
  -6  10   2        273.46        249.60        17.10 o                         
  -5  10   2          1.76         -5.79        13.42 o                         
  -4  10   2         16.84         -4.16        14.46 o                         
  -3  10   2        306.33        314.39        21.16 o                         
  -2  10   2        726.78        710.18        42.70 o                         
  -1  10   2        385.20        419.73        26.64 o                         
   0  10   2        915.33        935.19        53.10 o                         
   1  10   2        101.72        106.21         8.64 o                         
   2  10   2        294.22        295.97        19.98 o                         
   3  10   2       1094.64       1105.84        62.64 o                         
   4  10   2          3.84          2.01         8.91 o                         
   5  10   2        202.34        202.46        14.57 o                         
   6  10   2        386.57        451.78        29.83 o                         
   7  10   2        142.46        155.70        14.53 o                         
   8  10   2         93.57         78.56        10.58 o                         
  -7  11   2        128.76        136.07        11.24 o                         
  -6  11   2        211.15        240.54        17.03 o                         
  -5  11   2         52.18         53.55         7.87 o                         
  -4  11   2        141.62        147.03        11.65 o                         
  -3  11   2         87.05         76.41         8.95 o                         
  -2  11   2        384.46        397.32        26.26 o                         
  -1  11   2        421.25        451.57        29.10 o                         
   0  11   2        107.00        116.79         9.92 o                         
   1  11   2         94.68        104.51         9.16 o                         
   2  11   2        192.81        208.67        14.78 o                         
   3  11   2         19.09         21.12         9.47 o                         
   4  11   2         87.36         90.18         9.47 o                         
   5  11   2         10.09         34.79         7.80 o                         
   6  11   2          5.99          4.47        11.48 o                         
   7  11   2         35.70         41.76         8.57 o                         
  -7  12   2         35.45         21.33         8.32 o                         
  -6  12   2        159.55        164.76        14.29 o                         
  -5  12   2        275.97        296.66        20.22 o                         
  -4  12   2        195.65        186.99        13.77 o                         
  -3  12   2       1487.91       1511.48        84.08 o                         
  -2  12   2         65.40         68.26         8.60 o                         
  -1  12   2       1500.99       1487.07        82.34 o                         
   0  12   2        754.22        780.73        47.07 o                         
   1  12   2        167.47        172.87        12.24 o                         
   2  12   2        189.84        184.73        13.39 o                         
   3  12   2       2420.34       2410.01       128.58 o                         
   4  12   2         59.12         60.91         8.98 o                         
   5  12   2        830.05        826.55        50.54 o                         
   6  12   2        245.54        256.64        16.61 o                         
  -6  13   2         25.23         24.21         8.39 o                         
  -5  13   2        548.22        575.78        37.70 o                         
  -4  13   2        203.29        210.19        15.26 o                         
  -3  13   2          0.73          8.91         8.46 o                         
  -2  13   2          0.31         40.65         7.04 o                         
  -1  13   2       1218.35       1218.32        69.93 o                         
   0  13   2          1.84        -12.45        13.53 o                         
   1  13   2       1486.42       1496.57        83.28 o                         
   2  13   2        117.79        115.47        10.27 o                         
   3  13   2         48.57         43.11         8.29 o                         
   4  13   2          0.82         -7.18        15.85 o                         
   5  13   2        389.92        370.89        25.11 o                         
   6  13   2          0.97          1.77         9.82 o                         
  -5  14   2          5.99         -5.48        19.46 o                         
  -4  14   2        416.22        399.33        26.99 o                         
  -3  14   2         22.17         22.27         8.95 o                         
  -2  14   2        167.45        165.28        12.52 o                         
  -1  14   2         20.35         16.96         8.60 o                         
   0  14   2         36.30         33.58         7.98 o                         
   1  14   2         37.22         39.58         7.56 o                         
   2  14   2        171.51        154.80        12.49 o                         
   3  14   2          1.38         -8.50        15.30 o                         
   4  14   2          3.66         28.23         7.67 o                         
   5  14   2          4.63          8.43        10.68 o                         
  -4  15   2         15.49        -17.00        19.67 o                         
  -3  15   2          8.13          3.61        17.69 o                         
  -2  15   2          1.73         -1.98         9.82 o                         
  -1  15   2        541.67        562.63        36.25 o                         
   0  15   2        218.28        204.54        15.40 o                         
   1  15   2        441.31        460.62        30.04 o                         
   2  15   2          7.87         15.99        10.34 o                         
   3  15   2         33.30         45.54         7.70 o                         
   4  15   2         22.16         15.40         8.15 o                         
  -3  16   2        598.34        600.47        38.60 o                         
  -2  16   2        177.66        188.93        13.87 o                         
  -1  16   2        371.77        365.03        23.14 o                         
   0  16   2        275.73        304.26        19.74 o                         
   1  16   2         98.88        106.24        10.23 o                         
   2  16   2         20.40         10.93        10.65 o                         
  -9   0   3        461.71        482.54        31.15 o                         
  -7   0   3       1056.30        960.82        54.42 o                         
  -5   0   3      12673.38      12765.54       642.20 o                         
  -3   0   3       5464.09       5169.40       261.04 o                         
  -1   0   3       6074.26       5596.00       281.58 o                         
   1   0   3      10184.87      11621.58       582.92 o                         
   3   0   3       3718.75       3842.58       195.14 o                         
   5   0   3         25.84         41.80         8.08 o                         
   7   0   3        665.03        681.29        41.55 o                         
   9   0   3        294.21        296.84        21.30 o                         
 -10   1   3         66.33         53.03         8.29 o                         
  -9   1   3        270.92        263.40        19.32 o                         
  -8   1   3         94.33         89.77         9.43 o                         
  -7   1   3        931.70        876.74        50.33 o                         
  -6   1   3          2.48          9.12         5.86 o                         
  -5   1   3         26.27         38.74         5.65 o                         
  -4   1   3        825.61        830.92        45.26 o                         
  -3   1   3       1752.30       1841.59        94.83 o                         
  -2   1   3       1949.93       2311.33       117.76 o                         
  -1   1   3      11553.89      11193.39       561.42 o                         
   0   1   3       3198.85       3247.31       163.99 o                         
   1   1   3       4823.02       4751.72       239.40 o                         
   2   1   3       1792.11       1778.77        91.40 o                         
   3   1   3        232.84        232.43        15.37 o                         
   4   1   3       3088.22       3281.24       168.33 o                         
   5   1   3       1606.99       1663.03        89.84 o                         
   6   1   3       1632.47       1749.67        94.21 o                         
   7   1   3        358.77        377.90        25.63 o                         
   8   1   3         71.28         80.64        10.82 o                         
   9   1   3          0.56        -16.75        17.13 o                         
 -10   2   3          5.00         24.31         7.39 o                         
  -9   2   3         58.05         78.42        11.06 o                         
  -8   2   3          9.20        -13.01        13.01 o                         
  -7   2   3         88.38         84.32         9.61 o                         
  -6   2   3         77.83         82.69         7.91 o                         
  -5   2   3       1072.70       1153.12        62.36 o                         
  -4   2   3       1557.63       1552.21        81.27 o                         
  -3   2   3        277.20        383.13        22.58 o                         
  -2   2   3        824.22        819.75        43.46 o                         
  -1   2   3       4405.42       4487.07       226.29 o                         
   0   2   3       3637.98       3785.70       191.05 o                         
   1   2   3       2145.18       2402.76       122.20 o                         
   2   2   3      12606.21      12085.25       606.75 o                         
   3   2   3        320.16        395.97        23.76 o                         
   4   2   3         87.73         89.59         7.39 o                         
   5   2   3        919.38       1019.96        57.92 o                         
   6   2   3        718.56        607.97        37.32 o                         
   7   2   3        347.73        400.34        26.92 o                         
   8   2   3       1482.40       1409.37        79.01 o                         
   9   2   3          0.73         -1.80        16.82 o                         
 -10   3   3        223.70        211.93        14.53 o                         
  -9   3   3        568.20        553.16        35.83 o                         
  -8   3   3         57.35         65.31         8.91 o                         
  -7   3   3       1494.94       1482.07        81.55 o                         
  -6   3   3       1714.65       1691.36        90.46 o                         
  -5   3   3          0.44         13.80         4.93 o                         
  -4   3   3       7188.22       7136.31       360.62 o                         
  -3   3   3       4082.66       4196.41       212.90 o                         
  -2   3   3       3885.91       3845.33       194.76 o                         
  -1   3   3      11682.12      11442.74       574.25 o                         
   0   3   3       1916.61       1739.16        89.00 o                         
   1   3   3         82.92         84.22         5.76 o                         
   2   3   3       9055.05       8992.98       452.30 o                         
   3   3   3       4653.41       4833.41       245.33 o                         
   4   3   3       2151.07       2067.60       108.25 o                         
   5   3   3       3577.31       3730.66       192.78 o                         
   6   3   3         10.53         25.91         7.70 o                         
   7   3   3          3.85          5.83        16.16 o                         
   8   3   3        390.96        230.76        20.64 o                         
   9   3   3        233.34        222.02        15.26 o                         
  -9   4   3        169.45        149.22        13.42 o                         
  -8   4   3       1377.64       1380.58        76.86 o                         
  -7   4   3        219.69        208.53        13.08 o                         
  -6   4   3       1661.40       1605.48        86.44 o                         
  -5   4   3       3562.60       3598.85       184.73 o                         
  -4   4   3       1133.59       1119.12        60.14 o                         
  -3   4   3       4007.23       3985.84       202.67 o                         
  -2   4   3      14031.88      12854.75       645.60 o                         
  -1   4   3        733.35        702.83        37.95 o                         
   0   4   3       9590.31       9394.05       472.00 o                         
   1   4   3       4922.44       4958.62       250.50 o                         
   2   4   3       1344.10       1492.51        77.70 o                         
   3   4   3       3275.30       3264.00       167.01 o                         
   4   4   3       4894.01       4922.58       251.50 o                         
   5   4   3        147.30        139.54        11.20 o                         
   6   4   3       1170.68       1251.76        70.52 o                         
   7   4   3        132.96        123.90        12.21 o                         
   8   4   3        203.42        114.53        22.48 o                         
   9   4   3        141.66        168.02        12.97 o                         
  -9   5   3          8.33        -15.99        17.17 o                         
  -8   5   3         41.79         39.68         8.91 o                         
  -7   5   3        127.18        129.17        11.20 o                         
  -6   5   3         46.98         48.46         7.73 o                         
  -5   5   3        125.68        109.47         8.88 o                         
  -4   5   3       1724.41       1857.23        97.33 o                         
  -3   5   3          1.49         13.35         4.13 o                         
  -2   5   3         75.62         78.53         6.00 o                         
  -1   5   3        253.22        210.33        13.74 o                         
   0   5   3        262.74        201.73        12.97 o                         
   1   5   3       3519.26       3228.38       164.41 o                         
   2   5   3       2423.55       2572.13       132.05 o                         
   3   5   3       1426.97       1353.77        72.18 o                         
   4   5   3        184.46        188.03        13.04 o                         
   5   5   3          4.04          3.16         9.19 o                         
   6   5   3        728.03        812.16        49.63 o                         
   7   5   3       1304.03       1328.62        75.20 o                         
   8   5   3        193.67        205.06        16.93 o                         
   9   5   3        240.23        245.99        16.86 o                         
  -9   6   3         15.70         23.62         7.25 o                         
  -8   6   3        424.84        421.74        28.34 o                         
  -7   6   3          2.49          7.70         7.18 o                         
  -6   6   3        192.53        188.52        13.35 o                         
  -5   6   3        407.70        386.40        25.18 o                         
  -4   6   3        132.59        135.17         9.78 o                         
  -3   6   3         80.31        107.91         7.84 o                         
  -2   6   3       3749.35       3572.49       182.24 o                         
  -1   6   3       1881.84       1800.41        93.55 o                         
   0   6   3       1743.70       1800.93        93.34 o                         
   1   6   3       2235.76       2140.47       110.58 o                         
   2   6   3        181.23        151.40        10.30 o                         
   3   6   3        768.01        772.69        44.02 o                         
   4   6   3       1081.32       1159.39        64.10 o                         
   5   6   3       1219.69       1204.83        68.02 o                         
   6   6   3        422.58        438.28        28.86 o                         
   7   6   3        183.87        203.71        16.93 o                         
   8   6   3         18.83          1.21        18.07 o                         
   9   6   3         58.62         55.64         9.78 o                         
  -9   7   3          2.18          2.91        16.96 o                         
  -8   7   3          2.14          2.57         8.57 o                         
  -7   7   3          5.91         16.51         7.56 o                         
  -6   7   3       2153.76       2066.14       111.34 o                         
  -5   7   3         17.76         25.74         8.46 o                         
  -4   7   3       7432.45       7491.69       379.84 o                         
  -3   7   3         60.40         65.87         6.52 o                         
  -2   7   3         17.84          9.09         5.55 o                         
  -1   7   3        170.06        165.45        11.20 o                         
   0   7   3       3863.36       3750.15       191.26 o                         
   1   7   3         77.20         89.38         6.76 o                         
   2   7   3       9894.54       9930.70       501.13 o                         
   3   7   3        267.21        284.00        18.90 o                         
   4   7   3        398.62        413.00        26.64 o                         
   5   7   3          6.57          9.64         8.01 o                         
   6   7   3        228.57        248.49        17.34 o                         
   7   7   3         16.35         26.43        10.58 o                         
   8   7   3        685.28        742.96        46.93 o                         
  -8   8   3        618.01        637.59        40.65 o                         
  -7   8   3         98.03        105.79        10.82 o                         
  -6   8   3        955.20        964.39        57.54 o                         
  -5   8   3        559.83        591.42        36.84 o                         
  -4   8   3        216.60        255.70        16.96 o                         
  -3   8   3         64.57         77.56         7.53 o                         
  -2   8   3       5055.32       4937.33       251.50 o                         
  -1   8   3       1342.25       1438.68        76.83 o                         
   0   8   3       5227.42       5163.30       262.57 o                         
   1   8   3       1504.10       1479.23        79.01 o                         
   2   8   3        112.10        127.88         9.61 o                         
   3   8   3        418.35        449.00        28.51 o                         
   4   8   3       1137.78       1124.95        63.58 o                         
   5   8   3       1431.15       1445.72        80.50 o                         
   6   8   3        896.70        844.55        51.99 o                         
   7   8   3        431.78        465.69        31.95 o                         
   8   8   3          1.00          7.49        19.46 o                         
  -8   9   3          0.18         -0.35         7.63 o                         
  -7   9   3         11.48         -4.02        13.80 o                         
  -6   9   3        160.73        149.32        12.00 o                         
  -5   9   3        314.05        319.59        21.47 o                         
  -4   9   3         11.12          9.85         6.90 o                         
  -3   9   3        213.71        232.67        15.47 o                         
  -2   9   3        875.98        911.74        51.37 o                         
  -1   9   3        585.43        598.77        36.38 o                         
   0   9   3        547.55        538.91        32.57 o                         
   1   9   3       2865.29       2976.35       154.28 o                         
   2   9   3        106.86        107.14         9.12 o                         
   3   9   3        828.31        811.33        48.07 o                         
   4   9   3        533.26        527.08        33.58 o                         
   5   9   3          9.22         15.23         6.49 o                         
   6   9   3         48.24         61.74         8.84 o                         
   7   9   3        712.02        698.84        44.64 o                         
   8   9   3          2.11        -22.37        22.37 o                         
  -8  10   3        311.79        290.63        18.38 o                         
  -7  10   3         43.40         34.93         9.12 o                         
  -6  10   3        145.90        140.72        11.83 o                         
  -5  10   3        668.43        666.13        41.73 o                         
  -4  10   3        305.93        319.56        21.23 o                         
  -3  10   3       1417.14       1373.96        75.82 o                         
  -2  10   3       2132.70       2081.09       110.51 o                         
  -1  10   3         80.66         91.92         8.26 o                         
   0  10   3        526.60        534.92        33.26 o                         
   1  10   3        758.41        743.55        44.43 o                         
   2  10   3        544.04        554.24        34.69 o                         
   3  10   3       2285.73       2244.87       119.39 o                         
   4  10   3        707.60        699.12        43.36 o                         
   5  10   3        266.76        277.93        19.77 o                         
   6  10   3         98.69        109.54        11.48 o                         
   7  10   3         45.04         53.52         8.43 o                         
  -7  11   3        511.06        502.00        31.25 o                         
  -6  11   3         61.05         61.88        10.06 o                         
  -5  11   3         54.44         42.45        10.86 o                         
  -4  11   3        786.93        746.74        45.78 o                         
  -3  11   3       1486.50       1551.06        85.26 o                         
  -2  11   3         80.03         79.85         8.98 o                         
  -1  11   3       3420.71       3272.29       170.65 o                         
   0  11   3         47.30         49.70         7.84 o                         
   1  11   3        142.14        126.01        10.20 o                         
   2  11   3       1532.93       1541.42        84.49 o                         
   3  11   3        793.81        771.33        47.03 o                         
   4  11   3        218.40        235.86        16.54 o                         
   5  11   3       1020.79       1014.13        60.49 o                         
   6  11   3          3.92          8.46        10.86 o                         
   7  11   3          1.60        -12.90        19.56 o                         
  -7  12   3          8.26        -19.70        19.70 o                         
  -6  12   3         47.87         53.66         8.22 o                         
  -5  12   3        264.71        196.11        16.37 o                         
  -4  12   3         36.37         46.37         7.73 o                         
  -3  12   3        102.13         98.78         9.92 o                         
  -2  12   3          2.38         -1.94        14.01 o                         
  -1  12   3         31.19         29.62         7.18 o                         
   0  12   3        382.70        406.44        26.15 o                         
   1  12   3        829.08        832.35        50.16 o                         
   2  12   3        623.54        625.62        39.09 o                         
   3  12   3          4.88          4.65        13.98 o                         
   4  12   3        121.97        112.48        10.82 o                         
   5  12   3        121.45        141.34        12.80 o                         
   6  12   3        130.32        107.94        10.54 o                         
  -6  13   3         18.62         25.22         8.12 o                         
  -5  13   3         23.24         21.37         8.74 o                         
  -4  13   3         31.12         30.07         9.92 o                         
  -3  13   3        257.99        270.62        18.49 o                         
  -2  13   3        364.78        384.87        25.18 o                         
  -1  13   3        877.93        829.92        51.09 o                         
   0  13   3        255.79        286.88        19.70 o                         
   1  13   3         71.43         70.97         8.60 o                         
   2  13   3         19.93          5.86        14.88 o                         
   3  13   3        202.69        211.96        15.43 o                         
   4  13   3        483.54        474.46        30.70 o                         
   5  13   3        140.54        149.74        11.86 o                         
   6  13   3        149.38        159.76        12.83 o                         
  -5  14   3        890.62        845.25        53.38 o                         
  -4  14   3          6.37        -15.30        18.45 o                         
  -3  14   3        773.34        725.20        45.92 o                         
  -2  14   3         20.84         42.25         8.29 o                         
  -1  14   3         99.39        108.15        10.23 o                         
   0  14   3         35.37         38.29         8.36 o                         
   1  14   3       1845.01       1892.54       104.13 o                         
   2  14   3         15.56         18.04         7.87 o                         
   3  14   3        900.36        852.95        53.00 o                         
   4  14   3         57.50         45.72         8.60 o                         
   5  14   3         13.25         -5.34         8.50 o                         
  -4  15   3         78.54         86.30        10.13 o                         
  -3  15   3        386.53        400.06        25.53 o                         
  -2  15   3         63.14         72.77         8.74 o                         
  -1  15   3        980.21        929.12        57.51 o                         
   0  15   3        349.89        367.98        25.18 o                         
   1  15   3        164.62        149.04        13.01 o                         
   2  15   3          9.67         -3.78         9.75 o                         
   3  15   3        124.92        115.71        10.82 o                         
   4  15   3        132.70        131.46        11.72 o                         
  -2  16   3          2.53          7.04         7.70 o                         
  -1  16   3         59.55         58.83         9.02 o                         
   0  16   3         85.67         88.73         9.68 o                         
   1  16   3         14.62          8.29         8.91 o                         
   2  16   3        238.50        249.08        16.44 o                         
 -10   0   4        111.53        111.41        10.13 o                         
  -8   0   4        676.87        634.46        38.64 o                         
  -6   0   4       3497.47       3329.35       171.42 o                         
  -4   0   4       1238.14       1408.40        74.23 o                         
  -2   0   4       3225.95       3938.14       199.48 o                         
   0   0   4       2274.02       1957.95       100.07 o                         
   2   0   4       5482.60       5727.91       289.14 o                         
   4   0   4       1479.55       1503.54        79.74 o                         
   6   0   4       4957.38       5456.43       279.53 o                         
   8   0   4       1677.16       1845.30       101.70 o                         
 -10   1   4         52.32         65.28         8.36 o                         
  -9   1   4        444.85        438.32        28.86 o                         
  -8   1   4        240.49        242.45        17.76 o                         
  -7   1   4         24.68         41.34         7.04 o                         
  -6   1   4          0.79         14.05        10.68 o                         
  -5   1   4       1360.69       1286.97        69.13 o                         
  -4   1   4       1849.66       1739.40        90.74 o                         
  -3   1   4       1286.71       1239.90        65.21 o                         
  -2   1   4       4396.16       4440.91       224.59 o                         
  -1   1   4         59.63         86.82         6.07 o                         
   0   1   4       1213.43       1164.04        60.49 o                         
   1   1   4       2254.05       2019.80       103.43 o                         
   2   1   4       6511.50       6002.17       302.84 o                         
   3   1   4        399.48        408.11        24.70 o                         
   4   1   4       2775.65       2597.14       134.30 o                         
   5   1   4        275.58        307.80        20.26 o                         
   6   1   4          9.88         22.72         8.88 o                         
   7   1   4        170.78        189.83        16.30 o                         
   8   1   4        257.94        290.35        21.23 o                         
   9   1   4          0.10        -16.34        21.33 o                         
  -9   2   4          1.92          0.45        14.60 o                         
  -8   2   4          2.66         14.74         7.60 o                         
  -7   2   4        177.07        214.77        15.50 o                         
  -6   2   4        428.43        405.58        25.67 o                         
  -5   2   4       2174.35       2138.46       111.62 o                         
  -4   2   4       1053.89       1021.14        55.22 o                         
  -3   2   4        429.25        435.54        25.56 o                         
  -2   2   4        300.86        380.22        22.44 o                         
  -1   2   4        680.87        785.55        41.97 o                         
   0   2   4        357.72        330.69        19.35 o                         
   1   2   4       6965.30       6560.12       330.34 o                         
   2   2   4       3285.16       3284.50       167.01 o                         
   3   2   4        319.40        296.18        18.87 o                         
   4   2   4         42.94         36.35         5.79 o                         
   5   2   4         72.76         89.04         8.64 o                         
   6   2   4        214.57        255.63        17.76 o                         
   7   2   4         35.65         63.40        11.03 o                         
   8   2   4        156.85        153.55        14.88 o                         
   9   2   4         29.01         35.48         9.09 o                         
  -9   3   4         86.81         80.89        11.00 o                         
  -8   3   4       1137.33       1114.86        63.61 o                         
  -7   3   4        963.16        923.36        53.03 o                         
  -6   3   4        349.74        380.22        24.31 o                         
  -5   3   4       1594.24       1612.94        85.71 o                         
  -4   3   4       3021.43       3061.82       157.30 o                         
  -3   3   4         45.22         49.39         4.89 o                         
  -2   3   4      24472.70      23691.95      1187.70 o                         
  -1   3   4       4282.89       4406.81       222.96 o                         
   0   3   4        247.43        241.58        15.05 o                         
   1   3   4       4378.80       4034.95       204.30 o                         
   2   3   4      11111.15      10998.80       553.41 o                         
   3   3   4         28.28         34.30         5.03 o                         
   4   3   4       5671.77       5808.69       294.90 o                         
   5   3   4       2382.30       2475.39       129.62 o                         
   6   3   4          1.72         19.08         8.08 o                         
   7   3   4       1244.25       1242.78        70.69 o                         
   8   3   4        420.46        411.30        27.92 o                         
   9   3   4         37.26         50.64         9.78 o                         
  -9   4   4        313.46        309.57        19.39 o                         
  -8   4   4        554.83        581.26        36.70 o                         
  -7   4   4        533.26        559.16        34.72 o                         
  -6   4   4       1233.72       1229.32        68.09 o                         
  -5   4   4         22.39         18.21         7.15 o                         
  -4   4   4        507.30        531.07        31.67 o                         
  -3   4   4       5062.94       4971.94       252.20 o                         
  -2   4   4       1598.31       1781.34        92.23 o                         
  -1   4   4       6233.95       5862.59       296.07 o                         
   0   4   4       7674.47       7230.69       364.23 o                         
   1   4   4        877.49        813.58        43.95 o                         
   2   4   4       2450.78       2532.07       130.00 o                         
   3   4   4       8953.02       8827.88       445.43 o                         
   4   4   4       1331.54       1418.04        76.17 o                         
   5   4   4       2016.52       2033.26       108.04 o                         
   6   4   4       1855.63       1932.08       104.33 o                         
   7   4   4        244.82        284.49        21.33 o                         
   8   4   4        357.22        386.74        26.88 o                         
   9   4   4        433.30        469.88        30.25 o                         
  -9   5   4        113.47        133.78        10.79 o                         
  -8   5   4        116.49        127.33        12.00 o                         
  -7   5   4         13.13          8.19        11.83 o                         
  -6   5   4       1232.64       1374.79        75.44 o                         
  -5   5   4        767.91        768.35        44.64 o                         
  -4   5   4       2082.69       2046.82       107.21 o                         
  -3   5   4        226.72        215.60        14.12 o                         
  -2   5   4        877.76        923.78        49.98 o                         
  -1   5   4         93.76         82.62         5.97 o                         
   0   5   4       3225.30       3205.31       163.37 o                         
   1   5   4       1161.71       1246.59        65.83 o                         
   2   5   4        626.39        631.79        35.86 o                         
   3   5   4          6.00         13.11         4.75 o                         
   4   5   4          1.92         11.27         5.55 o                         
   5   5   4          4.76         10.09        14.95 o                         
   6   5   4         60.95         74.99         9.85 o                         
   7   5   4        251.68        274.95        20.01 o                         
   8   5   4         43.54         57.61        11.93 o                         
   9   5   4          1.16        -12.73        24.59 o                         
  -9   6   4        112.33        137.56        11.03 o                         
  -8   6   4        215.52        235.03        16.89 o                         
  -7   6   4        132.01        136.42        12.00 o                         
  -6   6   4          4.49          4.65         8.05 o                         
  -5   6   4        539.74        521.25        32.53 o                         
  -4   6   4       3090.45       2942.85       152.30 o                         
  -3   6   4       3572.85       3449.53       176.93 o                         
  -2   6   4        756.49        756.04        42.14 o                         
  -1   6   4       1763.84       1695.28        88.62 o                         
   0   6   4          0.73          3.54         5.76 o                         
   1   6   4       2526.54       2429.92       125.39 o                         
   2   6   4       4613.95       4473.86       227.78 o                         
   3   6   4       3245.52       3409.23       175.27 o                         
   4   6   4        204.83        229.69        15.43 o                         
   5   6   4        272.81        332.74        22.30 o                         
   6   6   4          4.08          9.64         7.84 o                         
   7   6   4        154.01        166.46        15.47 o                         
   8   6   4        156.97        183.42        16.13 o                         
  -9   7   4          3.36          5.83        16.61 o                         
  -8   7   4         68.37         82.41        10.44 o                         
  -7   7   4       1178.95       1133.55        64.72 o                         
  -6   7   4        136.03        136.11        10.72 o                         
  -5   7   4       3098.50       3069.97       159.86 o                         
  -4   7   4         11.00          6.21         7.42 o                         
  -3   7   4         31.83         43.70         5.93 o                         
  -2   7   4        226.40        234.89        15.78 o                         
  -1   7   4       4521.00       4544.24       231.49 o                         
   0   7   4         17.84         23.72         4.61 o                         
   1   7   4       6666.98       6600.28       334.26 o                         
   2   7   4        103.61         97.12         8.19 o                         
   3   7   4         60.21         61.01         7.25 o                         
   4   7   4          0.94         20.43        14.36 o                         
   5   7   4       2060.77       2211.44       118.28 o                         
   6   7   4         36.49         71.52        10.65 o                         
   7   7   4       2100.93       2266.13       122.96 o                         
   8   7   4         18.91         23.34         8.29 o                         
  -8   8   4         29.83         -0.94        17.13 o                         
  -7   8   4         12.92         20.50         9.26 o                         
  -6   8   4         86.48         83.28         8.67 o                         
  -5   8   4        296.40        285.43        19.01 o                         
  -4   8   4        650.20        582.96        36.14 o                         
  -3   8   4       1701.94       1744.19        92.92 o                         
  -2   8   4         14.61         12.66         6.66 o                         
  -1   8   4        733.81        668.01        39.09 o                         
   0   8   4         57.63         69.68         6.73 o                         
   1   8   4        514.87        499.37        30.73 o                         
   2   8   4        477.29        445.46        28.20 o                         
   3   8   4       2745.49       2844.90       148.31 o                         
   4   8   4          0.01         -6.04        14.33 o                         
   5   8   4        828.86        755.79        46.10 o                         
   6   8   4         26.53        -18.14        18.42 o                         
   7   8   4         96.35        120.36        13.39 o                         
   8   8   4         19.61        -21.89        22.55 o                         
  -8   9   4        171.03        208.11        13.91 o                         
  -7   9   4          0.46        -14.64        14.64 o                         
  -6   9   4        210.24        206.48        14.78 o                         
  -5   9   4        200.83        186.26        13.32 o                         
  -4   9   4        174.47        167.91        12.17 o                         
  -3   9   4        116.15        106.17         9.47 o                         
  -2   9   4        209.19        213.70        14.81 o                         
  -1   9   4          4.84          5.86         6.04 o                         
   0   9   4        215.59        197.74        13.63 o                         
   1   9   4        230.63        220.39        14.85 o                         
   2   9   4        153.42        139.99        10.79 o                         
   3   9   4        367.65        369.30        24.35 o                         
   4   9   4         10.38         25.46         6.69 o                         
   5   9   4          0.14          8.29         8.15 o                         
   6   9   4         15.18         28.89         9.64 o                         
   7   9   4         54.03         61.36        10.68 o                         
  -7  10   4        322.91        289.14        19.81 o                         
  -6  10   4        585.38        570.78        36.80 o                         
  -5  10   4          1.96         -3.88        13.39 o                         
  -4  10   4          0.01         -9.85        12.90 o                         
  -3  10   4       2056.55       2068.15       111.17 o                         
  -2  10   4        440.46        468.29        30.04 o                         
  -1  10   4       2340.76       2337.55       123.45 o                         
   0  10   4       1245.47       1265.39        69.86 o                         
   1  10   4        215.09        227.78        14.95 o                         
   2  10   4          1.72          3.88         6.83 o                         
   3  10   4       1820.51       1830.04        99.03 o                         
   4  10   4         50.76         45.33         7.77 o                         
   5  10   4        472.99        468.43        30.87 o                         
   6  10   4        505.03        534.15        35.28 o                         
   7  10   4         32.36         35.41         8.36 o                         
  -7  11   4        151.83        165.28        12.21 o                         
  -6  11   4          1.04         10.58         9.99 o                         
  -5  11   4        278.17        280.67        19.29 o                         
  -4  11   4        175.81        208.53        14.57 o                         
  -3  11   4         33.38         37.15         6.35 o                         
  -2  11   4        962.21        983.37        57.13 o                         
  -1  11   4        803.79        797.83        48.18 o                         
   0  11   4         65.78         49.98         7.67 o                         
   1  11   4        880.45        873.79        51.79 o                         
   2  11   4        785.79        855.17        51.02 o                         
   3  11   4          9.04         -1.70        13.56 o                         
   4  11   4       1142.78       1156.24        67.15 o                         
   5  11   4        268.09        274.57        18.94 o                         
   6  11   4         41.95         37.22         8.05 o                         
   7  11   4        175.14        189.90        13.94 o                         
  -6  12   4          5.76        -15.85        18.63 o                         
  -5  12   4        399.28        393.40        26.05 o                         
  -4  12   4        249.44        237.01        16.44 o                         
  -3  12   4         37.46         39.37         8.05 o                         
  -2  12   4          0.02          2.01        13.15 o                         
  -1  12   4        646.34        640.92        39.99 o                         
   0  12   4          2.04         12.45         9.23 o                         
   1  12   4        119.31        106.94         9.50 o                         
   2  12   4        253.53        218.52        16.02 o                         
   3  12   4          4.42          6.45        14.74 o                         
   4  12   4         64.68         66.01         9.64 o                         
   5  12   4          0.93         -7.18        15.75 o                         
   6  12   4         26.21          9.50         8.22 o                         
  -6  13   4          0.61          9.68        10.20 o                         
  -5  13   4        339.06        336.34        21.64 o                         
  -4  13   4        334.84        332.39        22.68 o                         
  -3  13   4        461.59        470.99        30.49 o                         
  -2  13   4        654.41        673.42        42.21 o                         
  -1  13   4         16.07          5.45        10.61 o                         
   0  13   4         55.91         60.66         8.84 o                         
   1  13   4        562.63        548.27        35.14 o                         
   2  13   4        427.37        432.25        28.34 o                         
   3  13   4        256.93        257.05        17.86 o                         
   4  13   4        605.61        617.05        39.75 o                         
   5  13   4          1.11        -12.31        18.90 o                         
  -5  14   4         14.92         -3.71        19.56 o                         
  -4  14   4        320.46        339.22        21.54 o                         
  -3  14   4          9.83         18.31         8.29 o                         
  -2  14   4        281.29        296.14        20.12 o                         
  -1  14   4         60.76         71.35         8.91 o                         
   0  14   4       1718.69       1724.80        96.11 o                         
   1  14   4         98.68        108.67        10.79 o                         
   2  14   4        587.46        591.56        37.95 o                         
   3  14   4          1.94          0.03         9.33 o                         
   4  14   4        120.55        108.60        10.54 o                         
  -3  15   4         39.87         29.83         8.67 o                         
  -2  15   4        328.49        343.21        22.20 o                         
  -1  15   4          0.90          9.57        11.13 o                         
   0  15   4          0.81         -8.78        16.82 o                         
   1  15   4         78.20         89.49         9.37 o                         
   2  15   4        290.81        274.78        17.31 o                         
   3  15   4          7.08         -0.59        19.81 o                         
  -1  16   4         44.24         38.95         8.43 o                         
   0  16   4         20.58         22.89         7.98 o                         
   1  16   4         13.65          9.75        11.65 o                         
  -9   0   5         50.23         70.86        10.30 o                         
  -7   0   5         19.54         24.00         7.18 o                         
  -5   0   5         74.57         85.81         7.35 o                         
  -3   0   5       1219.30       1220.96        64.65 o                         
  -1   0   5          5.79         11.65         3.33 o                         
   1   0   5        399.61        409.84        24.18 o                         
   3   0   5        223.53        226.04        14.95 o                         
   5   0   5        480.58        486.81        30.90 o                         
   7   0   5        664.36        736.61        45.75 o                         
   9   0   5         24.41          5.72        23.20 o                         
  -9   1   5         80.07        103.36        11.76 o                         
  -8   1   5         67.25         94.21        10.13 o                         
  -7   1   5         53.32         52.93         7.46 o                         
  -6   1   5       2303.06       2381.01       124.49 o                         
  -5   1   5        269.43        311.06        20.19 o                         
  -4   1   5       7522.70       7456.07       376.79 o                         
  -3   1   5        113.97        107.77         7.53 o                         
  -2   1   5        223.20        238.53        15.09 o                         
  -1   1   5        507.62        486.53        27.64 o                         
   0   1   5       5547.69       5265.59       265.97 o                         
   1   1   5       1374.47       1296.82        68.02 o                         
   2   1   5       7249.85       7015.12       353.89 o                         
   3   1   5        821.06        817.53        45.23 o                         
   4   1   5        183.41        198.02        13.63 o                         
   5   1   5         44.81         41.55         7.63 o                         
   6   1   5        275.66        272.38        19.32 o                         
   7   1   5        311.72        316.02        22.75 o                         
   8   1   5        665.17        789.54        51.26 o                         
   9   1   5         60.04         57.75        10.44 o                         
  -9   2   5         57.84         62.54         8.01 o                         
  -8   2   5       1813.17       1778.70        96.49 o                         
  -7   2   5        269.81        273.84        18.73 o                         
  -6   2   5        507.08        488.82        30.73 o                         
  -5   2   5       1372.18       1376.77        74.09 o                         
  -4   2   5        171.22        178.70        12.04 o                         
  -3   2   5        527.38        551.53        31.67 o                         
  -2   2   5      14330.60      13784.84       692.35 o                         
  -1   2   5         58.84         58.38         4.82 o                         
   0   2   5       5818.05       5698.15       287.68 o                         
   1   2   5       1773.26       1750.92        90.63 o                         
   2   2   5       1051.79       1041.29        55.70 o                         
   3   2   5        715.95        716.29        40.41 o                         
   4   2   5       3821.52       3801.90       194.83 o                         
   5   2   5         35.62         32.12         7.32 o                         
   6   2   5       1261.23       1238.51        69.82 o                         
   7   2   5        503.46        518.89        33.96 o                         
   8   2   5         38.88         51.72        11.97 o                         
   9   2   5         31.24         35.76        10.34 o                         
  -9   3   5         20.25        -17.07        17.07 o                         
  -8   3   5          0.57          5.31        16.27 o                         
  -7   3   5        190.68        194.52        14.91 o                         
  -6   3   5        269.95        284.39        19.04 o                         
  -5   3   5        422.94        485.39        30.25 o                         
  -4   3   5       1160.03       1130.22        61.22 o                         
  -3   3   5       2426.07       2525.89       130.07 o                         
  -2   3   5       1277.65       1296.05        68.36 o                         
  -1   3   5       2242.64       2154.76       110.96 o                         
   0   3   5        108.64        109.85         7.56 o                         
   1   3   5        220.39        227.54        14.64 o                         
   2   3   5       1568.84       1580.75        82.66 o                         
   3   3   5       4816.19       4690.02       238.77 o                         
   4   3   5        909.23        886.04        50.02 o                         
   5   3   5        238.82        221.05        14.81 o                         
   6   3   5        195.85        199.09        14.46 o                         
   7   3   5        304.08        281.85        21.57 o                         
   8   3   5         62.44         67.84        12.31 o                         
   9   3   5        240.88        240.30        17.27 o                         
  -9   4   5         29.99          4.44        17.90 o                         
  -8   4   5        280.70        298.57        21.37 o                         
  -7   4   5         46.71         50.12         8.67 o                         
  -6   4   5         48.72         60.63         7.98 o                         
  -5   4   5        690.98        689.89        40.76 o                         
  -4   4   5         24.50         11.52         5.58 o                         
  -3   4   5       1824.41       1728.65        90.60 o                         
  -2   4   5       1547.34       1575.41        82.52 o                         
  -1   4   5         18.00         35.48         4.23 o                         
   0   4   5         58.04        120.57         8.53 o                         
   1   4   5        408.50        421.53        25.29 o                         
   2   4   5       1054.87       1072.92        57.72 o                         
   3   4   5       1981.49       1922.96       100.73 o                         
   4   4   5       1802.42       1796.36        95.32 o                         
   5   4   5        326.26        347.72        22.23 o                         
   6   4   5         34.53         26.53         7.84 o                         
   7   4   5          0.72         12.17        14.19 o                         
   8   4   5        197.04        182.34        16.72 o                         
   9   4   5        100.48         97.81        11.65 o                         
  -9   5   5        427.10        421.01        26.81 o                         
  -8   5   5         54.81         65.04         9.64 o                         
  -7   5   5       1963.30       1939.09       104.13 o                         
  -6   5   5        386.61        376.37        24.56 o                         
  -5   5   5        408.20        406.17        25.70 o                         
  -4   5   5       1539.15       1555.33        83.00 o                         
  -3   5   5       6968.45       6774.96       343.25 o                         
  -2   5   5         44.82         29.93         4.41 o                         
  -1   5   5      16089.83      15434.89       775.57 o                         
   0   5   5       1082.98       1033.62        55.50 o                         
   1   5   5       2659.21       2760.12       141.86 o                         
   2   5   5       1978.16       1999.02       104.16 o                         
   3   5   5       2905.25       2958.00       152.72 o                         
   4   5   5         18.82          2.39         6.69 o                         
   5   5   5       2520.92       2468.80       130.42 o                         
   6   5   5         87.63         99.82         9.95 o                         
   7   5   5        349.58        386.85        26.15 o                         
   8   5   5        147.22        153.07        12.80 o                         
  -9   6   5        297.80        279.43        18.21 o                         
  -8   6   5         94.85        104.02        11.06 o                         
  -7   6   5        408.84        407.76        27.61 o                         
  -6   6   5          0.43         -3.68         8.01 o                         
  -5   6   5       4672.61       4653.63       238.88 o                         
  -4   6   5          0.59         -0.73         7.01 o                         
  -3   6   5       3480.45       3394.24       174.61 o                         
  -2   6   5        215.20        176.69        11.97 o                         
  -1   6   5        814.29        796.31        44.50 o                         
   0   6   5        304.41        347.62        21.82 o                         
   1   6   5       9471.22       9355.55       471.93 o                         
   2   6   5       1178.10       1175.83        63.82 o                         
   3   6   5       3412.34       3367.60       173.74 o                         
   4   6   5         35.75         35.14         7.73 o                         
   5   6   5          1.23          2.05         9.16 o                         
   6   6   5        270.54        264.96        18.38 o                         
   7   6   5       1188.52       1183.74        69.37 o                         
   8   6   5        153.43        159.83        12.90 o                         
  -8   7   5         13.52         27.92         6.59 o                         
  -7   7   5         30.30         29.07         8.32 o                         
  -6   7   5          3.98          9.33         8.01 o                         
  -5   7   5         43.21         45.26         7.25 o                         
  -4   7   5         37.28         27.54         6.04 o                         
  -3   7   5        394.03        393.75        25.22 o                         
  -2   7   5        359.27        424.48        27.12 o                         
  -1   7   5        926.81        940.01        52.24 o                         
   0   7   5        375.22        356.36        22.58 o                         
   1   7   5        199.81        207.80        13.98 o                         
   2   7   5          8.65         12.31         7.01 o                         
   3   7   5        383.17        392.71        25.36 o                         
   4   7   5        807.52        842.16        49.57 o                         
   5   7   5        269.72        270.51        18.97 o                         
   6   7   5        563.32        549.03        35.83 o                         
   7   7   5          1.75         15.64        17.86 o                         
   8   7   5         18.89         20.46         8.57 o                         
  -8   8   5          0.86        -15.50        15.50 o                         
  -7   8   5        119.65        117.03        12.14 o                         
  -6   8   5        123.93        118.59        10.30 o                         
  -5   8   5       1188.94       1199.84        67.60 o                         
  -4   8   5         23.27         29.55         6.83 o                         
  -3   8   5        986.61        935.15        53.31 o                         
  -2   8   5        185.53        168.68        11.83 o                         
  -1   8   5        119.98        135.69         9.57 o                         
   0   8   5       1822.39       1871.28        98.96 o                         
   1   8   5       1350.97       1319.92        71.80 o                         
   2   8   5        169.52        158.48        11.55 o                         
   3   8   5        676.05        708.69        42.98 o                         
   4   8   5          0.88          3.36        13.67 o                         
   5   8   5          0.88         -8.88        14.98 o                         
   6   8   5        177.11        186.88        14.67 o                         
   7   8   5        239.81        274.05        20.85 o                         
   8   8   5         75.40         57.58         9.99 o                         
  -8   9   5          1.06         -1.94        17.27 o                         
  -7   9   5        607.42        598.57        38.33 o                         
  -6   9   5        347.39        347.55        22.93 o                         
  -5   9   5        208.73        203.29        14.22 o                         
  -4   9   5        549.31        558.09        35.07 o                         
  -3   9   5       1359.27       1333.31        73.60 o                         
  -2   9   5        114.65        102.53         9.16 o                         
  -1   9   5       3333.89       3181.52       165.17 o                         
   0   9   5        596.47        603.18        36.84 o                         
   1   9   5       1462.32       1492.65        81.16 o                         
   2   9   5        952.59        954.92        54.80 o                         
   3   9   5        747.41        775.70        46.89 o                         
   4   9   5        268.84        251.64        17.52 o                         
   5   9   5        727.97        784.27        48.49 o                         
   6   9   5        215.49        202.49        15.47 o                         
   7   9   5        140.99        136.94        11.86 o                         
  -7  10   5         32.78         40.24         7.53 o                         
  -6  10   5         66.03         75.51         9.78 o                         
  -5  10   5        181.08        180.50        13.28 o                         
  -4  10   5         56.18         66.08         8.32 o                         
  -3  10   5        453.22        378.45        27.19 o                         
  -2  10   5       1354.04       1329.28        73.57 o                         
  -1  10   5         74.36         87.68         7.80 o                         
   0  10   5        163.53        149.67        11.27 o                         
   1  10   5        113.37        113.53         9.54 o                         
   2  10   5        342.45        394.30        25.88 o                         
   3  10   5        457.29        465.93        29.69 o                         
   4  10   5        888.01        850.38        51.82 o                         
   5  10   5        179.46        198.05        14.91 o                         
   6  10   5          3.35         -6.24        18.04 o                         
   7  10   5          0.85         13.11         8.32 o                         
  -7  11   5         75.83         67.53         8.88 o                         
  -6  11   5         98.68        106.90         9.64 o                         
  -5  11   5          6.37         12.11         7.60 o                         
  -4  11   5         73.13         77.52         7.80 o                         
  -3  11   5        114.90        113.46        10.09 o                         
  -2  11   5        116.51        117.83        10.13 o                         
  -1  11   5         17.09         16.20         6.17 o                         
   0  11   5          0.15         -1.01         9.54 o                         
   1  11   5         45.92         54.56         7.28 o                         
   2  11   5         68.28         77.83         8.84 o                         
   3  11   5        404.42        434.40        28.34 o                         
   4  11   5        329.06        316.09        21.78 o                         
   5  11   5         18.52         14.19        11.27 o                         
   6  11   5         11.77          5.17         8.05 o                         
  -6  12   5        528.84        504.95        31.95 o                         
  -5  12   5        117.50         93.10        11.27 o                         
  -4  12   5         81.51         84.04         8.84 o                         
  -3  12   5        263.32        251.68        17.41 o                         
  -2  12   5       2697.69       2679.24       142.21 o                         
  -1  12   5         16.47         31.88         6.28 o                         
   0  12   5       1774.52       1792.26        97.99 o                         
   1  12   5        235.77        220.49        14.95 o                         
   2  12   5         92.72         87.06         9.50 o                         
   3  12   5         72.25         67.08         9.33 o                         
   4  12   5       1018.91       1028.35        62.23 o                         
   5  12   5          1.58          1.87         7.32 o                         
  -5  13   5         76.64         69.82         8.84 o                         
  -4  13   5       1171.06       1165.60        69.02 o                         
  -3  13   5         11.13          7.53        10.09 o                         
  -2  13   5        101.51         79.71         9.89 o                         
  -1  13   5         49.80         54.63         8.43 o                         
   0  13   5        955.70        987.42        59.10 o                         
   1  13   5        327.64        334.92        22.34 o                         
   2  13   5       1527.11       1514.92        85.67 o                         
   3  13   5         31.66         50.95         9.43 o                         
   4  13   5         82.23         85.53         9.57 o                         
   5  13   5          8.49          7.21         8.19 o                         
  -4  14   5          4.30         -4.09         9.85 o                         
  -3  14   5         21.43         11.76         7.32 o                         
  -2  14   5         93.59         99.72        10.72 o                         
  -1  14   5        173.24        214.32        15.30 o                         
   0  14   5         20.67         17.24         9.33 o                         
   1  14   5         81.83         88.07         9.85 o                         
   2  14   5          8.92         -0.45         9.68 o                         
   3  14   5        141.64        149.56        12.00 o                         
   4  14   5         94.10         78.70         9.47 o                         
  -3  15   5          0.45         -4.06        18.70 o                         
  -2  15   5         52.99         40.51         8.36 o                         
  -1  15   5        162.09        151.47        11.86 o                         
   0  15   5        116.77        129.62        10.93 o                         
   1  15   5         65.71         80.71         9.19 o                         
   2  15   5        211.15        209.26        14.53 o                         
  -8   0   6        957.05        991.10        57.58 o                         
  -6   0   6         47.29         73.60         8.43 o                         
  -4   0   6       2406.40       2427.77       125.94 o                         
  -2   0   6      10492.32      10189.21       512.96 o                         
   0   0   6        345.85        360.52        21.92 o                         
   2   0   6       4401.84       4435.36       225.56 o                         
   4   0   6       2104.06       2047.13       107.66 o                         
   6   0   6          5.64         11.45         7.60 o                         
   8   0   6         14.21         18.66        10.06 o                         
  -9   1   6         23.21          1.73        16.37 o                         
  -8   1   6        133.85        130.59        11.93 o                         
  -7   1   6        600.76        492.32        31.84 o                         
  -6   1   6        819.04        809.52        46.96 o                         
  -5   1   6       1658.73       1680.82        89.59 o                         
  -4   1   6       1384.62       1468.47        78.28 o                         
  -3   1   6        289.15        281.33        18.00 o                         
  -2   1   6         32.21         54.46         5.31 o                         
  -1   1   6       3893.14       3890.49       197.95 o                         
   0   1   6       2267.71       2224.48       114.60 o                         
   1   1   6       5449.43       5337.66       270.41 o                         
   2   1   6       3286.42       3260.77       166.94 o                         
   3   1   6        744.53        741.78        42.28 o                         
   4   1   6        105.39         90.04         8.26 o                         
   5   1   6       1637.66       1578.15        85.46 o                         
   6   1   6        204.63        234.79        17.38 o                         
   7   1   6       1358.03       1363.41        77.17 o                         
   8   1   6        135.75        144.57        14.98 o                         
  -9   2   6        143.05        147.97        11.00 o                         
  -8   2   6          2.49          2.50        12.59 o                         
  -7   2   6        277.48        276.37        18.66 o                         
  -6   2   6        304.16        272.11        18.14 o                         
  -5   2   6        286.44        290.28        18.90 o                         
  -4   2   6        137.06        141.17         9.78 o                         
  -3   2   6       5944.59       6155.23       311.79 o                         
  -2   2   6         68.83         51.09         5.27 o                         
  -1   2   6       2788.02       2641.08       135.65 o                         
   0   2   6       1454.88       1423.97        74.75 o                         
   1   2   6       2133.19       2136.06       110.54 o                         
   2   2   6       1007.24       1023.74        55.53 o                         
   3   2   6       8288.27       8171.11       412.89 o                         
   4   2   6         63.01         65.73         7.53 o                         
   5   2   6        843.12        804.49        47.87 o                         
   6   2   6        687.85        643.59        40.37 o                         
   7   2   6         52.81         50.33        10.41 o                         
   8   2   6         80.75         87.16        12.66 o                         
  -9   3   6        163.06        167.43        12.24 o                         
  -8   3   6        320.22        343.07        23.83 o                         
  -7   3   6        245.81        244.60        17.62 o                         
  -6   3   6        536.09        561.49        34.75 o                         
  -5   3   6          0.98         -3.16        11.65 o                         
  -4   3   6         81.29         85.81         7.56 o                         
  -3   3   6        962.78        949.06        52.20 o                         
  -2   3   6       1684.52       1670.52        87.55 o                         
  -1   3   6       1356.41       1401.12        74.02 o                         
   0   3   6        454.16        452.44        26.95 o                         
   1   3   6         24.73         21.89         4.27 o                         
   2   3   6        318.46        356.05        22.37 o                         
   3   3   6        377.61        343.49        22.30 o                         
   4   3   6        421.25        419.94        27.09 o                         
   5   3   6        629.03        603.01        37.49 o                         
   6   3   6        206.42        219.66        15.40 o                         
   7   3   6        120.61        104.82        12.38 o                         
   8   3   6          9.98         -5.34         9.09 o                         
  -9   4   6         59.89         57.27         8.08 o                         
  -8   4   6        374.41        400.55        26.92 o                         
  -7   4   6       1076.90       1124.74        63.61 o                         
  -6   4   6        358.15        349.98        22.89 o                         
  -5   4   6        858.03        951.45        53.83 o                         
  -4   4   6        189.90        183.76        12.24 o                         
  -3   4   6       1595.52       1604.65        85.05 o                         
  -2   4   6       1527.60       1668.09        87.75 o                         
  -1   4   6       2851.04       2872.61       147.66 o                         
   0   4   6       1079.78       1088.57        58.51 o                         
   1   4   6        620.48        575.40        33.64 o                         
   2   4   6          0.68         11.03         5.65 o                         
   3   4   6        854.18        873.90        49.53 o                         
   4   4   6        524.42        529.37        32.95 o                         
   5   4   6        224.39        245.68        16.89 o                         
   6   4   6        545.59        515.84        33.09 o                         
   7   4   6        118.39        123.41        12.90 o                         
   8   4   6         70.39         74.61        10.20 o                         
  -9   5   6         65.13         68.26         8.50 o                         
  -8   5   6        316.82        311.75        22.13 o                         
  -7   5   6        121.83         95.28        10.41 o                         
  -6   5   6         16.76         10.96         8.43 o                         
  -5   5   6        619.53        589.62        36.38 o                         
  -4   5   6       2568.79       2724.05       141.83 o                         
  -3   5   6        478.12        483.38        29.73 o                         
  -2   5   6       6171.33       5934.63       301.14 o                         
  -1   5   6        658.40        764.08        43.04 o                         
   0   5   6         69.61         73.39         6.49 o                         
   1   5   6       1879.41       1808.04        94.97 o                         
   2   5   6       4730.59       4651.31       237.21 o                         
   3   5   6        667.32        650.91        38.88 o                         
   4   5   6       3629.29       3508.88       181.51 o                         
   5   5   6        252.47        249.73        17.38 o                         
   6   5   6         18.46         -4.23        10.79 o                         
   7   5   6        369.19        371.20        25.91 o                         
   8   5   6        329.42        330.59        20.53 o                         
  -8   6   6          9.56         18.00         6.31 o                         
  -7   6   6         95.49         99.93         9.95 o                         
  -6   6   6       1379.75       1306.46        73.15 o                         
  -5   6   6        609.31        604.70        37.25 o                         
  -4   6   6        811.91        833.04        48.28 o                         
  -3   6   6        205.96        223.44        15.12 o                         
  -2   6   6        134.63        129.27         9.54 o                         
  -1   6   6         35.49         40.72         5.51 o                         
   0   6   6       5821.34       5677.20       288.37 o                         
   1   6   6       1376.94       1326.26        71.45 o                         
   2   6   6       1575.24       1589.56        84.84 o                         
   3   6   6        637.00        625.00        38.29 o                         
   4   6   6        383.46        370.16        24.42 o                         
   5   6   6         11.15         13.18         6.83 o                         
   6   6   6       1698.43       1614.50        89.56 o                         
   7   6   6         91.34         88.45        12.35 o                         
   8   6   6        272.06        290.98        18.80 o                         
  -8   7   6         12.15        -16.30        16.75 o                         
  -7   7   6        130.77        132.01        12.17 o                         
  -6   7   6        130.91        143.70        11.48 o                         
  -5   7   6        137.18        136.66        10.86 o                         
  -4   7   6          1.11          7.42        11.79 o                         
  -3   7   6       3078.92       3096.88       160.66 o                         
  -2   7   6         12.97         16.30         5.55 o                         
  -1   7   6       1307.17       1235.94        67.60 o                         
   0   7   6          4.79          8.74         5.34 o                         
   1   7   6        339.52        346.72        22.44 o                         
   2   7   6         61.46         61.84         7.46 o                         
   3   7   6       1610.14       1563.69        84.74 o                         
   4   7   6         70.37         76.03         8.46 o                         
   5   7   6        213.27        207.49        14.88 o                         
   6   7   6          0.08         10.86        10.89 o                         
   7   7   6         16.90         25.36         8.22 o                         
  -8   8   6          0.60         -4.72        16.23 o                         
  -7   8   6        307.28        347.86        21.82 o                         
  -6   8   6        545.38        474.81        30.80 o                         
  -5   8   6        749.20        745.18        45.44 o                         
  -4   8   6        244.61        252.34        17.69 o                         
  -3   8   6          9.80          6.83         7.98 o                         
  -2   8   6         31.17         39.02         7.08 o                         
  -1   8   6        506.20        535.16        33.02 o                         
   0   8   6       2423.68       2521.73       131.77 o                         
   1   8   6       1098.41        994.40        56.33 o                         
   2   8   6       1287.52       1236.60        68.33 o                         
   3   8   6         24.23         33.44         7.70 o                         
   4   8   6          1.08         -2.74         9.16 o                         
   5   8   6          0.47        -16.06        16.06 o                         
   6   8   6        699.19        699.64        44.81 o                         
   7   8   6         98.28         86.89        10.44 o                         
  -7   9   6         23.83         31.98         6.87 o                         
  -6   9   6         16.46         -0.38        15.09 o                         
  -5   9   6         49.84         56.54         8.26 o                         
  -4   9   6        359.64        377.00        24.77 o                         
  -3   9   6         49.30         50.16         7.98 o                         
  -2   9   6       1399.91       1409.34        77.21 o                         
  -1   9   6         34.79         43.01         7.04 o                         
   0   9   6          0.44         -2.60         7.91 o                         
   1   9   6        388.28        407.28        26.15 o                         
   2   9   6        757.21        800.89        47.38 o                         
   3   9   6         15.50         27.99         7.46 o                         
   4   9   6       2035.84       2009.50       108.63 o                         
   5   9   6        203.66        170.24        14.29 o                         
   6   9   6         45.28         35.66         9.82 o                         
   7   9   6        169.28        168.78        13.25 o                         
  -7  10   6        182.41        196.39        13.60 o                         
  -6  10   6         16.17         18.35         8.32 o                         
  -5  10   6        221.54        204.78        14.85 o                         
  -4  10   6        134.12        135.34        10.93 o                         
  -3  10   6        177.81        209.50        14.91 o                         
  -2  10   6        545.95        557.29        34.72 o                         
  -1  10   6        260.22        247.06        16.48 o                         
   0  10   6        378.02        347.10        22.82 o                         
   1  10   6        298.00        273.84        18.14 o                         
   2  10   6         87.20         89.97         9.12 o                         
   3  10   6         79.15         76.93         8.98 o                         
   4  10   6        293.96        281.40        19.39 o                         
   5  10   6         52.86         69.72        11.13 o                         
   6  10   6         63.40         66.04         8.64 o                         
  -6  11   6        660.91        654.48        41.66 o                         
  -5  11   6         19.08         20.64         8.05 o                         
  -4  11   6          6.83         13.53         9.05 o                         
  -3  11   6        416.49        391.67        25.91 o                         
  -2  11   6       1194.85       1142.09        65.42 o                         
  -1  11   6        574.44        537.42        34.06 o                         
   0  11   6        965.23        914.41        54.04 o                         
   1  11   6        162.94        159.93        11.93 o                         
   2  11   6          0.24         -0.28         8.71 o                         
   3  11   6         61.68         46.10         8.78 o                         
   4  11   6        335.36        354.83        23.69 o                         
   5  11   6        215.66        203.98        14.19 o                         
   6  11   6         81.09         89.45        10.23 o                         
  -6  12   6        200.01        189.69        13.60 o                         
  -5  12   6        206.66        224.90        14.67 o                         
  -4  12   6        388.18        377.86        25.15 o                         
  -3  12   6        919.99        893.18        53.90 o                         
  -2  12   6         74.24         74.92         9.26 o                         
  -1  12   6        208.64        204.61        14.50 o                         
   0  12   6        624.48        616.78        39.19 o                         
   1  12   6        399.35        393.82        26.08 o                         
   2  12   6        450.43        418.86        26.95 o                         
   3  12   6       1013.42       1058.91        63.30 o                         
   4  12   6         21.48         10.93        10.34 o                         
   5  12   6        276.92        277.93        17.76 o                         
  -5  13   6        134.02        142.56        11.55 o                         
  -4  13   6          8.95         -7.18        17.20 o                         
  -3  13   6         24.36         22.89        10.02 o                         
  -2  13   6          2.41         -4.02        14.08 o                         
  -1  13   6        499.41        538.07        34.51 o                         
   0  13   6         36.59         38.60         8.08 o                         
   1  13   6        701.70        737.24        45.92 o                         
   2  13   6          0.40         -1.56        16.02 o                         
   3  13   6         14.20         26.29         7.73 o                         
   4  13   6        115.70        104.19        10.34 o                         
  -4  14   6        227.58        237.46        15.61 o                         
  -3  14   6          1.58         -0.83        17.86 o                         
  -2  14   6        268.75        235.17        15.61 o                         
  -1  14   6         27.98         27.85         7.28 o                         
   0  14   6          0.12         -3.33        16.93 o                         
   1  14   6          0.35          5.86         7.46 o                         
   2  14   6        107.46        102.29         9.99 o                         
   3  14   6         14.59          4.41        10.16 o                         
  -2  15   6         55.48         54.77         8.91 o                         
  -1  15   6        126.18        147.59        11.86 o                         
   0  15   6        102.78         94.24         9.92 o                         
   1  15   6        447.83        460.76        29.62 o                         
  -9   0   7        267.38        240.79        15.47 o                         
  -7   0   7        208.06        187.23        14.15 o                         
  -5   0   7       2151.76       2006.90       106.21 o                         
  -3   0   7       7632.73       7309.53       369.95 o                         
  -1   0   7        240.03        252.82        16.30 o                         
   1   0   7       7495.60       7108.39       359.55 o                         
   3   0   7       7562.13       7543.55       382.02 o                         
   5   0   7        141.42        135.24        11.00 o                         
   7   0   7       1120.03       1082.98        63.99 o                         
  -9   1   7        194.99        184.87        12.87 o                         
  -8   1   7        108.24        123.34        11.79 o                         
  -7   1   7        871.37        881.01        51.79 o                         
  -6   1   7         93.05         66.80         7.84 o                         
  -5   1   7          2.74         -2.91         8.01 o                         
  -4   1   7         64.12         66.25         6.73 o                         
  -3   1   7       2169.36       2179.80       113.70 o                         
  -2   1   7        117.50        157.19        10.61 o                         
  -1   1   7       2660.08       2684.89       138.39 o                         
   0   1   7        446.56        456.88        27.64 o                         
   1   1   7        350.37        314.91        20.12 o                         
   2   1   7         58.01         51.44         6.17 o                         
   3   1   7        729.19        721.35        42.52 o                         
   4   1   7         20.15         34.93         7.04 o                         
   5   1   7        796.64        815.80        48.59 o                         
   6   1   7        419.34        408.59        27.51 o                         
   7   1   7        277.61        294.06        21.05 o                         
   8   1   7         24.92         19.98         8.64 o                         
  -9   2   7         33.11         28.30         7.60 o                         
  -8   2   7         69.73         86.16        10.20 o                         
  -7   2   7          6.45         18.21         7.73 o                         
  -6   2   7        224.70        265.69        17.69 o                         
  -5   2   7         10.53         11.31         7.63 o                         
  -4   2   7        355.43        387.30        24.49 o                         
  -3   2   7        731.43        782.68        44.43 o                         
  -2   2   7          0.24         -2.39         5.55 o                         
  -1   2   7         96.61         85.85         6.73 o                         
   0   2   7        181.61        176.06        12.00 o                         
   1   2   7        219.07        188.06        12.59 o                         
   2   2   7        159.15        152.03        10.72 o                         
   3   2   7        396.71        435.89        27.68 o                         
   4   2   7        147.89        125.73        10.44 o                         
   5   2   7         79.78         79.78         8.84 o                         
   6   2   7        109.61        109.36        10.51 o                         
   7   2   7         66.47         85.57        11.55 o                         
   8   2   7         90.14         91.50        10.44 o                         
  -9   3   7        103.20        111.31         9.89 o                         
  -8   3   7          7.97          2.08        13.67 o                         
  -7   3   7       1395.66       1453.84        80.05 o                         
  -6   3   7        607.25        633.36        38.78 o                         
  -5   3   7        129.22        146.62        10.75 o                         
  -4   3   7       1107.10       1063.21        58.93 o                         
  -3   3   7       1987.28       1953.34       102.67 o                         
  -2   3   7          1.28         22.51         4.82 o                         
  -1   3   7       2832.66       2791.13       144.05 o                         
   0   3   7       1184.60       1158.98        62.50 o                         
   1   3   7        350.33        360.90        22.86 o                         
   2   3   7       2419.94       2325.83       121.23 o                         
   3   3   7        670.97        668.14        39.68 o                         
   4   3   7        229.50        233.16        16.06 o                         
   5   3   7        540.40        567.59        35.83 o                         
   6   3   7        104.00        108.25        10.51 o                         
   7   3   7        280.19        287.30        21.12 o                         
   8   3   7        201.69        237.77        16.20 o                         
  -8   4   7        436.11        404.64        25.74 o                         
  -7   4   7         42.07         39.47         8.60 o                         
  -6   4   7        714.07        772.72        46.37 o                         
  -5   4   7        533.58        506.41        31.49 o                         
  -4   4   7        245.81        241.17        16.48 o                         
  -3   4   7       1836.90       1876.17        99.10 o                         
  -2   4   7       5379.08       5523.51       280.88 o                         
  -1   4   7         15.09         15.82         5.13 o                         
   0   4   7       2724.27       2602.83       134.72 o                         
   1   4   7       1013.31       1016.00        55.98 o                         
   2   4   7        469.97        492.57        30.59 o                         
   3   4   7       1915.55       1891.81       100.41 o                         
   4   4   7       2349.76       2371.09       125.01 o                         
   5   4   7         43.53         48.07         8.12 o                         
   6   4   7        413.14        419.07        27.09 o                         
   7   4   7        114.98        136.11        13.77 o                         
   8   4   7          6.03          7.98         8.84 o                         
  -8   5   7         39.80         37.98         7.49 o                         
  -7   5   7          9.75         -4.86        13.49 o                         
  -6   5   7        236.81        259.41        17.41 o                         
  -5   5   7          3.37          6.87         6.14 o                         
  -4   5   7        168.48        179.05        12.59 o                         
  -3   5   7         37.37         46.58         6.76 o                         
  -2   5   7         41.68         36.32         5.79 o                         
  -1   5   7         68.52         62.85         6.38 o                         
   0   5   7       1229.68       1303.03        70.27 o                         
   1   5   7        711.57        776.15        44.74 o                         
   2   5   7        281.79        274.33        18.42 o                         
   3   5   7        186.25        173.64        12.52 o                         
   4   5   7         26.99         13.77         7.56 o                         
   5   5   7         70.25         74.12         8.64 o                         
   6   5   7        286.85        271.24        19.04 o                         
   7   5   7        159.68        149.08        14.33 o                         
  -8   6   7        339.99        318.69        20.29 o                         
  -7   6   7          1.89         -5.17        13.53 o                         
  -6   6   7        352.76        388.55        25.53 o                         
  -5   6   7          0.71          1.42        11.52 o                         
  -4   6   7         50.78         47.48         7.01 o                         
  -3   6   7        128.45        127.02         9.95 o                         
  -2   6   7       1334.88       1335.18        72.67 o                         
  -1   6   7        148.01        172.91        11.41 o                         
   0   6   7        816.49        785.21        45.33 o                         
   1   6   7         42.83         35.34         5.69 o                         
   2   6   7          0.17          0.38        12.42 o                         
   3   6   7         23.27         12.31         7.67 o                         
   4   6   7        226.68        246.82        17.24 o                         
   5   6   7        383.11        373.67        24.45 o                         
   6   6   7        349.63        346.40        23.27 o                         
   7   6   7         63.31         49.74         9.33 o                         
  -8   7   7         82.27         99.76         9.12 o                         
  -7   7   7          3.81          0.90         6.21 o                         
  -6   7   7        896.66        908.76        54.42 o                         
  -5   7   7         34.88         30.38         6.66 o                         
  -4   7   7       2685.80       2596.30       136.73 o                         
  -3   7   7          2.98          5.13         7.67 o                         
  -2   7   7       1155.69       1222.90        67.57 o                         
  -1   7   7        201.25        216.19        14.46 o                         
   0   7   7       1787.88       1767.81        94.41 o                         
   1   7   7         58.50         48.46         6.97 o                         
   2   7   7       4016.73       4085.66       210.33 o                         
   3   7   7          1.52         -9.33        12.83 o                         
   4   7   7        735.30        750.63        45.78 o                         
   5   7   7         75.73         73.05         9.26 o                         
   6   7   7        372.64        359.69        24.00 o                         
   7   7   7          0.22         -4.23        20.01 o                         
  -7   8   7         14.84         19.84         6.59 o                         
  -6   8   7        221.48        214.81        15.54 o                         
  -5   8   7         34.24         40.24         7.25 o                         
  -4   8   7         22.27         18.87         6.83 o                         
  -3   8   7        178.20        149.67        11.24 o                         
  -2   8   7       1718.00       1732.36        93.23 o                         
  -1   8   7          5.44         10.93         6.10 o                         
   0   8   7       1358.42       1399.38        76.52 o                         
   1   8   7        333.31        346.96        22.41 o                         
   2   8   7          0.06         -3.88        12.83 o                         
   3   8   7        238.99        213.52        15.33 o                         
   4   8   7       1158.12       1132.51        66.21 o                         
   5   8   7        105.70        109.09        10.93 o                         
   6   8   7        289.47        302.49        19.98 o                         
   7   8   7        105.73        113.07        11.24 o                         
  -7   9   7          7.75        -10.27        17.17 o                         
  -6   9   7          8.91          7.21        14.53 o                         
  -5   9   7         55.34         54.11         7.94 o                         
  -4   9   7         71.83         62.75         8.15 o                         
  -3   9   7         19.03         16.72         5.83 o                         
  -2   9   7        163.32        143.84        11.13 o                         
  -1   9   7         22.85         29.34         6.10 o                         
   0   9   7         17.47         18.59         7.49 o                         
   1   9   7          2.75         -5.65         7.80 o                         
   2   9   7        135.58        138.50        10.93 o                         
   3   9   7         24.68         32.47         7.80 o                         
   4   9   7          0.70        -16.65        16.65 o                         
   5   9   7          2.18          7.77         7.18 o                         
   6   9   7         25.38         34.86         8.88 o                         
  -6  10   7        426.29        446.26        28.96 o                         
  -5  10   7        500.20        492.64        32.12 o                         
  -4  10   7          0.20         -8.22         8.22 o                         
  -3  10   7        106.44        110.96        10.09 o                         
  -2  10   7        867.60        902.27        53.28 o                         
  -1  10   7        142.12        129.03        10.34 o                         
   0  10   7        659.97        629.19        38.60 o                         
   1  10   7        897.26        879.21        52.79 o                         
   2  10   7          0.48          1.60         8.39 o                         
   3  10   7        261.25        272.52        18.28 o                         
   4  10   7        338.97        348.76        23.34 o                         
   5  10   7          5.32         -2.71         9.75 o                         
   6  10   7        169.02        178.18        13.60 o                         
  -6  11   7        173.34        175.33        12.69 o                         
  -5  11   7         29.70         34.48         7.32 o                         
  -4  11   7        360.76        353.72        22.30 o                         
  -3  11   7        710.25        708.59        44.67 o                         
  -2  11   7        282.49        268.60        18.18 o                         
  -1  11   7       1705.92       1826.81       100.03 o                         
   0  11   7        147.13        142.14        11.55 o                         
   1  11   7         48.72         40.44         7.70 o                         
   2  11   7        308.63        302.42        20.43 o                         
   3  11   7        817.34        857.70        52.31 o                         
   4  11   7        243.49        225.80        16.61 o                         
   5  11   7        611.24        617.19        39.13 o                         
  -5  12   7         99.57        104.82         9.99 o                         
  -4  12   7         59.76         60.49         7.94 o                         
  -3  12   7         95.88         89.90         9.89 o                         
  -2  12   7          5.85         13.35         7.87 o                         
  -1  12   7        208.18        208.77        14.53 o                         
   0  12   7        132.93        137.18        11.72 o                         
   1  12   7        325.81        356.46        23.59 o                         
   2  12   7        135.93        155.01        12.87 o                         
   3  12   7        141.71        131.35        10.96 o                         
   4  12   7         37.13         33.44         8.01 o                         
  -4  13   7          2.01        -18.83        18.83 o                         
  -3  13   7         35.66         28.41         7.28 o                         
  -2  13   7         20.34         -8.91        16.58 o                         
  -1  13   7        281.34        285.46        20.01 o                         
   0  13   7          5.59         15.78         9.82 o                         
   1  13   7        113.99        107.00        10.65 o                         
   2  13   7          0.67         -0.73        17.10 o                         
   3  13   7         13.12         26.26         7.60 o                         
  -2  14   7         17.76         24.35         7.67 o                         
  -1  14   7         14.72         18.70         7.32 o                         
   0  14   7          0.07         -5.20        11.72 o                         
   1  14   7        546.60        535.33        34.30 o                         
   2  14   7         47.36         48.46         8.71 o                         
  -8   0   8          7.11         -3.43        14.60 o                         
  -6   0   8        864.53        834.91        48.59 o                         
  -4   0   8        685.99        704.11        41.62 o                         
  -2   0   8        175.25        167.29        11.69 o                         
   0   0   8       7900.06       7799.35       394.55 o                         
   2   0   8       2062.30       2123.33       111.44 o                         
   4   0   8        175.04        163.68        11.97 o                         
   6   0   8       1382.97       1238.79        70.48 o                         
  -8   1   8          6.82         -3.43        14.64 o                         
  -7   1   8        146.07        131.04        12.45 o                         
  -6   1   8         38.65         42.21         6.83 o                         
  -5   1   8        209.01        225.25        15.33 o                         
  -4   1   8       1065.29       1028.04        57.65 o                         
  -3   1   8       2988.30       3037.26       157.02 o                         
  -2   1   8       1090.30       1060.68        58.38 o                         
  -1   1   8        834.75        844.62        48.04 o                         
   0   1   8          2.41         -0.62         6.00 o                         
   1   1   8        329.44        303.50        19.56 o                         
   2   1   8       1197.37       1167.34        64.24 o                         
   3   1   8       1502.95       1449.29        78.67 o                         
   4   1   8       1021.67       1017.70        58.31 o                         
   5   1   8         18.91         16.34         7.56 o                         
   6   1   8          8.38         26.71         9.19 o                         
   7   1   8          9.45         12.31         8.88 o                         
  -8   2   8        114.65        116.47         9.89 o                         
  -7   2   8        949.08        954.26        55.91 o                         
  -6   2   8          9.28         17.13         7.46 o                         
  -5   2   8       1774.52       1870.83       100.10 o                         
  -4   2   8        832.14        832.83        48.11 o                         
  -3   2   8        315.53        332.04        21.64 o                         
  -2   2   8        901.91        903.94        51.44 o                         
  -1   2   8       1427.32       1385.54        75.06 o                         
   0   2   8        176.68        186.71        12.94 o                         
   1   2   8       2734.66       2647.26       137.60 o                         
   2   2   8        704.79        682.75        40.76 o                         
   3   2   8        580.47        581.22        35.48 o                         
   4   2   8        123.83        120.36        10.20 o                         
   5   2   8        267.69        252.20        16.89 o                         
   6   2   8         30.74         30.11         8.43 o                         
   7   2   8        267.48        277.97        18.04 o                         
  -8   3   8        171.71        147.45        11.06 o                         
  -7   3   8        240.73        224.93        16.65 o                         
  -6   3   8        446.60        455.56        29.38 o                         
  -5   3   8         49.83         39.51         7.08 o                         
  -4   3   8        389.11        319.28        20.33 o                         
  -3   3   8        776.15        784.44        45.61 o                         
  -2   3   8       1759.73       1794.24        95.80 o                         
  -1   3   8       2662.41       2631.41       136.83 o                         
   0   3   8        861.17        877.85        49.63 o                         
   1   3   8        645.79        690.24        40.48 o                         
   2   3   8        516.67        505.75        31.39 o                         
   3   3   8        133.55        135.38        10.75 o                         
   4   3   8       1604.13       1554.95        84.77 o                         
   5   3   8        760.85        682.16        41.90 o                         
   6   3   8        287.69        280.33        18.87 o                         
   7   3   8        155.37        146.06        11.97 o                         
  -8   4   8         20.83         -8.01        17.13 o                         
  -7   4   8        171.55        161.36        13.28 o                         
  -6   4   8        372.55        357.05        23.41 o                         
  -5   4   8        126.10        106.07         9.26 o                         
  -4   4   8          7.53          9.54         7.46 o                         
  -3   4   8        652.45        672.72        40.27 o                         
  -2   4   8        829.34        793.08        45.99 o                         
  -1   4   8       1037.90        994.53        55.70 o                         
   0   4   8       2064.59       2131.17       111.96 o                         
   1   4   8         81.43        107.91         8.88 o                         
   2   4   8         84.99         82.79         8.53 o                         
   3   4   8        625.22        639.32        38.71 o                         
   4   4   8        100.25        101.00         9.57 o                         
   5   4   8        597.15        555.90        36.04 o                         
   6   4   8        394.26        411.68        27.02 o                         
   7   4   8          1.12        -18.97        18.97 o                         
  -8   5   8        150.20        155.29        11.72 o                         
  -7   5   8         14.35         18.52        11.41 o                         
  -6   5   8       1006.91       1004.14        58.72 o                         
  -5   5   8         37.19         40.55         6.80 o                         
  -4   5   8        343.30        389.10        24.97 o                         
  -3   5   8        639.28        580.15        35.90 o                         
  -2   5   8         43.50         58.24         6.87 o                         
  -1   5   8         29.94         30.45         6.07 o                         
   0   5   8       1371.50       1393.59        75.58 o                         
   1   5   8        107.39        133.37         9.89 o                         
   2   5   8        819.70        787.57        46.30 o                         
   3   5   8        270.84        293.44        19.60 o                         
   4   5   8         26.03         21.92         7.56 o                         
   5   5   8         23.85         31.63         7.08 o                         
   6   5   8        199.54        216.64        15.85 o                         
   7   5   8          9.73        -20.78        20.78 o                         
  -7   6   8         30.28         31.42         6.87 o                         
  -6   6   8         47.73         47.59         8.67 o                         
  -5   6   8        156.11        135.90        10.82 o                         
  -4   6   8        793.65        855.62        50.19 o                         
  -3   6   8        677.75        609.73        37.39 o                         
  -2   6   8       1177.98       1175.18        65.38 o                         
  -1   6   8        422.72        439.60        27.40 o                         
   0   6   8         14.20         13.32         8.01 o                         
   1   6   8        290.66        299.30        20.01 o                         
   2   6   8        463.44        445.88        28.44 o                         
   3   6   8        897.63        931.27        54.01 o                         
   4   6   8        416.98        387.92        25.32 o                         
   5   6   8        317.43        311.13        21.54 o                         
   6   6   8          0.06          6.45        16.51 o                         
   7   6   8          5.29        -19.70        19.70 o                         
  -7   7   8         74.39         67.78         7.70 o                         
  -6   7   8         20.95         28.41         8.12 o                         
  -5   7   8        477.44        482.16        31.39 o                         
  -4   7   8          1.76          7.35         8.78 o                         
  -3   7   8        136.57        139.02        10.82 o                         
  -2   7   8         41.81         40.69         7.08 o                         
  -1   7   8       1837.91       1859.55        99.86 o                         
   0   7   8         60.01         58.13         7.80 o                         
   1   7   8       2430.86       2575.46       135.48 o                         
   2   7   8         23.65         29.07         6.10 o                         
   3   7   8        316.30        319.76        21.19 o                         
   4   7   8         31.76         33.02         7.49 o                         
   5   7   8        824.16        781.84        48.59 o                         
   6   7   8          4.09         -4.82        18.52 o                         
  -7   8   8          1.72         -5.58        16.27 o                         
  -6   8   8         23.17         21.71         9.99 o                         
  -5   8   8        346.78        334.02        22.58 o                         
  -4   8   8        616.13        657.08        40.55 o                         
  -3   8   8        189.79        188.03        13.63 o                         
  -2   8   8       1141.32       1047.46        59.73 o                         
  -1   8   8         63.50         59.52         7.28 o                         
   0   8   8         35.90         36.84         7.39 o                         
   1   8   8        293.18        298.05        20.05 o                         
   2   8   8        546.35        514.77        32.92 o                         
   3   8   8        395.49        387.75        25.63 o                         
   4   8   8        198.34        182.10        13.63 o                         
   5   8   8        156.24        140.93        12.66 o                         
   6   8   8          5.27         11.03         7.63 o                         
  -6   9   8        973.96        967.96        60.14 o                         
  -5   9   8        302.71        313.24        20.53 o                         
  -4   9   8        534.25        538.07        34.44 o                         
  -3   9   8        678.31        727.14        44.36 o                         
  -2   9   8         87.81         91.36         9.05 o                         
  -1   9   8         20.73         15.68         7.49 o                         
   0   9   8       1620.01       1589.98        87.09 o                         
   1   9   8        363.65        348.66        22.51 o                         
   2   9   8        414.17        376.82        25.49 o                         
   3   9   8        308.30        309.78        20.67 o                         
   4   9   8          2.57          1.11         9.78 o                         
   5   9   8          0.83         -6.73         9.43 o                         
  -6  10   8         10.65          1.39        18.18 o                         
  -5  10   8          4.95         15.43         9.37 o                         
  -4  10   8         35.89         34.86         8.05 o                         
  -3  10   8        237.71        232.50        16.27 o                         
  -2  10   8        607.62        604.46        38.26 o                         
  -1  10   8       1153.99       1210.03        69.34 o                         
   0  10   8        527.41        558.33        35.24 o                         
   1  10   8         23.50         24.18         7.39 o                         
   2  10   8         59.49         61.64         8.60 o                         
   3  10   8        387.54        424.97        27.75 o                         
   4  10   8        352.80        351.99        22.72 o                         
   5  10   8        532.93        523.33        33.99 o                         
  -5  11   8         57.43         56.09         8.08 o                         
  -4  11   8        156.34        168.57        11.79 o                         
  -3  11   8          0.68          7.08         8.57 o                         
  -2  11   8        217.70        239.05        16.75 o                         
  -1  11   8        417.76        413.52        26.95 o                         
   0  11   8         23.95         28.51         8.05 o                         
   1  11   8        243.94        254.52        17.31 o                         
   2  11   8        194.62        220.11        15.64 o                         
   3  11   8         60.54         41.21         7.80 o                         
   4  11   8        183.03        176.27        12.90 o                         
  -4  12   8         12.93         16.09         6.76 o                         
  -3  12   8          0.66          3.95        15.71 o                         
  -2  12   8         32.03         27.23         8.15 o                         
  -1  12   8        208.58        209.71        14.81 o                         
   0  12   8          3.98          2.36        10.13 o                         
   1  12   8        268.64        264.09        17.79 o                         
   2  12   8          7.67          6.52         9.19 o                         
   3  12   8         28.08         20.95         7.56 o                         
  -3  13   8        490.82        459.86        28.62 o                         
  -2  13   8        108.09        107.80         9.78 o                         
  -1  13   8         25.21         26.99         7.08 o                         
   0  13   8          2.44         10.75        10.20 o                         
   1  13   8         63.01         60.08         8.39 o                         
   2  13   8         83.79         78.91         9.43 o                         
  -7   0   9        412.21        477.96        30.87 o                         
  -5   0   9        124.51        118.49         9.71 o                         
  -3   0   9        775.87        751.32        44.02 o                         
  -1   0   9        221.55        218.34        14.50 o                         
   1   0   9         93.07        113.46         9.02 o                         
   3   0   9          0.01        -10.06        12.73 o                         
   5   0   9        138.65        117.03        10.86 o                         
   7   0   9          0.51         -7.73        18.76 o                         
  -8   1   9         24.07          3.64        18.07 o                         
  -7   1   9          4.03          9.92         7.77 o                         
  -6   1   9        168.93        147.38        12.21 o                         
  -5   1   9         37.98         50.22         7.11 o                         
  -4   1   9       1098.63       1102.41        61.88 o                         
  -3   1   9        437.46        437.66        28.13 o                         
  -2   1   9        536.89        564.64        34.55 o                         
  -1   1   9          5.18         13.01         5.24 o                         
   0   1   9        637.51        622.64        37.77 o                         
   1   1   9         12.34         14.60         5.93 o                         
   2   1   9       3003.31       2925.64       152.34 o                         
   3   1   9        202.75        207.38        14.67 o                         
   4   1   9        343.92        339.88        22.55 o                         
   5   1   9          7.63          7.32        14.50 o                         
   6   1   9        219.60        217.58        16.96 o                         
   7   1   9         32.59          3.92        19.98 o                         
  -8   2   9        452.74        478.17        30.56 o                         
  -7   2   9          3.03        -13.25        13.25 o                         
  -6   2   9        837.65        875.56        52.20 o                         
  -5   2   9        467.36        457.33        29.21 o                         
  -4   2   9        210.71        206.14        14.22 o                         
  -3   2   9        663.53        677.47        40.86 o                         
  -2   2   9       2880.73       2956.62       153.55 o                         
  -1   2   9        103.09        103.05         8.50 o                         
   0   2   9       1720.89       1743.98        92.99 o                         
   1   2   9       1492.63       1541.42        83.35 o                         
   2   2   9        106.21        104.26         9.37 o                         
   3   2   9        470.56        469.99        30.07 o                         
   4   2   9       1051.54       1053.64        60.66 o                         
   5   2   9         49.74         48.04         8.32 o                         
   6   2   9        865.82        829.40        51.23 o                         
   7   2   9        111.87        107.91        10.47 o                         
  -8   3   9          9.71        -17.62        17.76 o                         
  -7   3   9        193.93        188.31        14.53 o                         
  -6   3   9        178.37        190.56        13.84 o                         
  -5   3   9         39.66         53.45         7.21 o                         
  -4   3   9        166.03        160.56        11.62 o                         
  -3   3   9          0.86         -4.06        10.96 o                         
  -2   3   9          6.97         11.62         5.41 o                         
  -1   3   9       1025.52       1038.69        58.55 o                         
   0   3   9        402.27        423.20        27.02 o                         
   1   3   9         88.54         85.74         8.19 o                         
   2   3   9        596.69        594.58        36.32 o                         
   3   3   9         10.15         14.60         6.17 o                         
   4   3   9        148.18        145.30        11.62 o                         
   5   3   9        550.41        519.52        33.30 o                         
   6   3   9         10.39         -0.59        16.58 o                         
   7   3   9          0.14          2.01        19.63 o                         
  -7   4   9        100.46        110.72         9.54 o                         
  -6   4   9        284.56        316.47        20.98 o                         
  -5   4   9          8.63         12.07         6.24 o                         
  -4   4   9          8.11          5.13         7.39 o                         
  -3   4   9          6.82          4.79         5.93 o                         
  -2   4   9         58.17         53.48         6.17 o                         
  -1   4   9         33.55         36.49         6.45 o                         
   0   4   9        210.93        198.68        14.01 o                         
   1   4   9        101.91        110.61         9.12 o                         
   2   4   9          7.07         15.92         6.49 o                         
   3   4   9        130.45        144.12        11.17 o                         
   4   4   9          1.06          5.10         6.90 o                         
   5   4   9         37.85         29.41         8.60 o                         
   6   4   9         41.59         32.22         7.98 o                         
  -7   5   9        452.33        465.17        29.10 o                         
  -6   5   9         20.65         11.24         9.19 o                         
  -5   5   9          8.62         17.52         8.26 o                         
  -4   5   9        219.97        207.42        14.12 o                         
  -3   5   9        527.12        531.41        33.44 o                         
  -2   5   9        252.98        256.50        17.41 o                         
  -1   5   9       1441.40       1508.33        82.20 o                         
   0   5   9          9.54         10.68         6.76 o                         
   1   5   9        147.96        156.54        11.24 o                         
   2   5   9        385.64        389.55        25.11 o                         
   3   5   9        281.25        287.33        19.60 o                         
   4   5   9        133.89        118.03        10.72 o                         
   5   5   9        959.38       1011.63        60.08 o                         
   6   5   9         18.33         24.97         9.82 o                         
  -7   6   9          3.50        -10.89        16.48 o                         
  -6   6   9          1.52          7.04         8.46 o                         
  -5   6   9        524.16        553.82        35.34 o                         
  -4   6   9         29.71         28.48         7.91 o                         
  -3   6   9        586.15        602.83        37.77 o                         
  -2   6   9         25.10         30.42         6.14 o                         
  -1   6   9         73.51         75.79         7.91 o                         
   0   6   9          0.42         -5.13        11.72 o                         
   1   6   9       1469.51       1505.59        82.52 o                         
   2   6   9         10.10         -0.45        12.35 o                         
   3   6   9        750.94        721.77        44.43 o                         
   4   6   9          0.40          2.43         7.15 o                         
   5   6   9         36.18         27.37         9.09 o                         
   6   6   9          7.72          0.07        18.66 o                         
  -7   7   9         20.67         29.86         7.25 o                         
  -6   7   9         47.97         54.39         7.53 o                         
  -5   7   9          6.40          7.70         9.16 o                         
  -4   7   9        120.89        126.15        10.61 o                         
  -3   7   9         56.86         62.95         7.87 o                         
  -2   7   9        301.25        303.88        20.64 o                         
  -1   7   9          2.28          1.66         8.50 o                         
   0   7   9          4.42          8.78         7.73 o                         
   1   7   9         17.56         20.19         6.83 o                         
   2   7   9         36.41         38.19         7.46 o                         
   3   7   9          1.43        -11.00        13.80 o                         
   4   7   9          1.23         -6.28        15.16 o                         
   5   7   9         21.54         21.33         7.32 o                         
   6   7   9         37.26         51.65         8.60 o                         
  -6   8   9         46.99         45.92         7.53 o                         
  -5   8   9        514.32        482.40        31.22 o                         
  -4   8   9         43.16         51.33         8.26 o                         
  -3   8   9        982.34        991.79        58.38 o                         
  -2   8   9        116.23        123.03        10.34 o                         
  -1   8   9          2.78         -4.27         7.35 o                         
   0   8   9         10.52          9.16         8.32 o                         
   1   8   9       1112.23       1080.35        62.12 o                         
   2   8   9         17.00         26.60         6.56 o                         
   3   8   9        846.81        854.51        51.89 o                         
   4   8   9        142.82        135.17        11.93 o                         
   5   8   9          0.14         15.75        10.16 o                         
  -6   9   9         43.05         49.60         8.05 o                         
  -5   9   9         83.24         58.41         8.78 o                         
  -4   9   9        398.46        420.70        27.78 o                         
  -3   9   9        291.31        285.98        19.25 o                         
  -2   9   9          7.12          9.12         9.85 o                         
  -1   9   9       2095.21       2079.77       112.48 o                         
   0   9   9        612.12        664.81        41.31 o                         
   1   9   9        239.05        236.10        16.23 o                         
   2   9   9        603.15        601.58        38.47 o                         
   3   9   9        206.25        204.40        15.05 o                         
   4   9   9          1.64          2.32         7.04 o                         
   5   9   9        885.97        842.40        52.76 o                         
  -5  10   9        207.50        209.88        14.22 o                         
  -4  10   9          5.42          6.87         8.43 o                         
  -3  10   9         71.13         72.67         9.05 o                         
  -2  10   9        117.70        119.56        10.82 o                         
  -1  10   9         92.98         83.24         9.23 o                         
   0  10   9        188.50        180.26        13.70 o                         
   1  10   9        304.87        282.17        18.66 o                         
   2  10   9         36.83         45.99         8.12 o                         
   3  10   9        199.57        185.39        12.97 o                         
   4  10   9        184.04        185.91        13.22 o                         
  -4  11   9         47.94         56.54         7.63 o                         
  -3  11   9          5.25          7.04         6.17 o                         
  -2  11   9          0.04         -1.35         6.21 o                         
  -1  11   9         49.28         44.54         8.01 o                         
   0  11   9         18.48         15.75        11.41 o                         
   1  11   9         22.75         14.46         8.01 o                         
   2  11   9         56.10         65.28         8.19 o                         
   3  11   9         21.81         10.44         9.40 o                         
  -3  12   9        114.20        110.89         9.82 o                         
  -2  12   9        405.05        428.92        26.95 o                         
  -1  12   9         52.47         35.14         8.60 o                         
   0  12   9        313.66        306.24        19.94 o                         
   1  12   9          4.44         10.61        10.47 o                         
   2  12   9          2.32          7.25         9.09 o                         
  -6   0  10         35.31         48.91         8.91 o                         
  -4   0  10       1930.23       1882.55       101.21 o                         
  -2   0  10       2266.02       2299.22       121.26 o                         
   0   0  10        153.02        153.62        11.27 o                         
   2   0  10        977.01        938.24        54.39 o                         
   4   0  10        843.89        835.57        50.57 o                         
   6   0  10         37.91         51.61         8.12 o                         
  -7   1  10          1.40         -9.61        15.47 o                         
  -6   1  10        465.42        501.17        31.42 o                         
  -5   1  10        380.37        341.06        23.03 o                         
  -4   1  10        425.22        450.39        28.65 o                         
  -3   1  10         61.99         71.42         7.67 o                         
  -2   1  10          3.28          3.47         7.42 o                         
  -1   1  10        199.79        170.20        12.07 o                         
   0   1  10        982.50        979.10        55.70 o                         
   1   1  10       1162.18       1140.32        64.03 o                         
   2   1  10        438.34        443.35        28.44 o                         
   3   1  10         71.09         75.89         8.71 o                         
   4   1  10          0.98          4.89        13.70 o                         
   5   1  10         81.49         90.70        10.51 o                         
   6   1  10        151.87        157.68        12.21 o                         
  -7   2  10         35.70         24.77         6.90 o                         
  -6   2  10          9.06          9.54         9.02 o                         
  -5   2  10        126.51        106.45         9.57 o                         
  -4   2  10        177.30        157.19        11.65 o                         
  -3   2  10        539.81        499.19        31.74 o                         
  -2   2  10          1.13         -0.49         7.18 o                         
  -1   2  10        676.05        659.13        40.55 o                         
   0   2  10        216.44        233.29        15.71 o                         
   1   2  10        181.79        185.60        12.69 o                         
   2   2  10        170.53        175.02        12.83 o                         
   3   2  10        699.27        722.15        44.50 o                         
   4   2  10          0.97          9.09         6.42 o                         
   5   2  10        425.55        416.16        27.19 o                         
   6   2  10         51.26         48.87         8.60 o                         
  -7   3  10         94.01         97.54         9.05 o                         
  -6   3  10        364.04        367.80        24.94 o                         
  -5   3  10          1.44         -2.50        12.07 o                         
  -4   3  10        125.41        132.39        10.51 o                         
  -3   3  10        509.02        509.70        31.81 o                         
  -2   3  10         75.09         81.55         7.77 o                         
  -1   3  10        973.80       1011.81        57.75 o                         
   0   3  10       1061.09       1043.96        59.24 o                         
   1   3  10         61.88         72.49         7.77 o                         
   2   3  10        135.77        123.27         9.23 o                         
   3   3  10        142.63        143.04        11.45 o                         
   4   3  10         82.57         85.53         9.19 o                         
   5   3  10        259.68        259.79        18.38 o                         
   6   3  10        185.12        193.44        13.53 o                         
  -7   4  10        292.30        315.64        20.57 o                         
  -6   4  10         49.10         57.47         7.28 o                         
  -5   4  10        475.19        546.57        34.72 o                         
  -4   4  10        154.92        157.16        11.72 o                         
  -3   4  10          4.12          6.07        12.00 o                         
  -2   4  10        673.39        651.18        39.85 o                         
  -1   4  10       1027.85       1053.98        60.21 o                         
   0   4  10        511.37        555.69        34.79 o                         
   1   4  10        662.83        660.83        40.96 o                         
   2   4  10         44.87         38.40         6.42 o                         
   3   4  10          3.08          6.21         6.90 o                         
   4   4  10        257.07        248.42        17.03 o                         
   5   4  10        405.56        373.53        23.45 o                         
   6   4  10         47.48         53.45         8.60 o                         
  -6   5  10         18.68         22.13         6.24 o                         
  -5   5  10        284.11        266.59        18.59 o                         
  -4   5  10        180.66        167.01        12.28 o                         
  -3   5  10        102.17        117.20         9.89 o                         
  -2   5  10        206.90        221.81        15.68 o                         
  -1   5  10          1.36          1.70         8.26 o                         
   0   5  10          7.88          1.70         9.82 o                         
   1   5  10        332.79        334.23        21.99 o                         
   2   5  10        186.47        206.10        14.57 o                         
   3   5  10         86.12         80.50         8.84 o                         
   4   5  10        426.26        446.33        29.34 o                         
   5   5  10          0.18         -7.21        17.00 o                         
  -6   6  10         10.72         19.32         6.45 o                         
  -5   6  10        292.97        303.39        21.12 o                         
  -4   6  10         46.81         38.85         7.49 o                         
  -3   6  10         46.93         42.04         6.97 o                         
  -2   6  10          0.68          5.10         7.60 o                         
  -1   6  10         73.03         79.12         8.12 o                         
   0   6  10        163.08        169.72        12.45 o                         
   1   6  10        418.56        420.07        27.02 o                         
   2   6  10        281.81        309.22        20.53 o                         
   3   6  10         72.28         82.97         9.02 o                         
   4   6  10          0.87         -4.09         9.92 o                         
   5   6  10         24.11         26.15         7.94 o                         
  -6   7  10          1.66          0.28        16.27 o                         
  -5   7  10        293.93        283.03        18.94 o                         
  -4   7  10          9.74          4.37         7.04 o                         
  -3   7  10       1012.01       1008.06        59.10 o                         
  -2   7  10        105.11        106.21        10.02 o                         
  -1   7  10        728.97        705.60        43.50 o                         
   0   7  10          9.20         23.69         8.12 o                         
   1   7  10        149.23        155.08        11.93 o                         
   2   7  10          0.07          4.02         6.56 o                         
   3   7  10        420.81        405.78        27.37 o                         
   4   7  10         81.64         94.21         9.19 o                         
   5   7  10        228.15        223.20        14.91 o                         
  -5   8  10        363.40        387.51        25.15 o                         
  -4   8  10        422.85        414.80        27.75 o                         
  -3   8  10         67.31         70.55        10.23 o                         
  -2   8  10          3.36          3.19        15.12 o                         
  -1   8  10        414.17        399.19        26.05 o                         
   0   8  10        670.48        655.31        40.93 o                         
   1   8  10        388.07        337.00        24.70 o                         
   2   8  10        468.20        483.41        31.67 o                         
   3   8  10         65.73         50.29         8.71 o                         
   4   8  10          3.86          9.40         7.18 o                         
  -5   9  10          1.61         -3.50        16.09 o                         
  -4   9  10        192.34        187.82        12.76 o                         
  -3   9  10          4.06         12.35         9.43 o                         
  -2   9  10        354.06        367.87        24.38 o                         
  -1   9  10         17.67         20.71         7.60 o                         
   0   9  10         38.31         37.43         8.26 o                         
   1   9  10         97.40        125.73        11.24 o                         
   2   9  10        254.33        269.19        17.20 o                         
   3   9  10          1.29        -16.86        16.86 o                         
   4   9  10        301.55        300.93        19.87 o                         
  -4  10  10         93.21         92.23         8.95 o                         
  -3  10  10          6.91         -8.74        15.78 o                         
  -2  10  10        226.58        234.40        15.26 o                         
  -1  10  10        215.11        205.68        13.39 o                         
   0  10  10         53.99         73.60         8.15 o                         
   1  10  10        133.56        116.30         9.95 o                         
   2  10  10          2.89         14.74         7.21 o                         
   3  10  10          1.91         -5.86        17.55 o                         
  -3  11  10         42.71         37.39         7.49 o                         
  -2  11  10        197.61        217.44        14.64 o                         
  -1  11  10        243.14        228.30        15.02 o                         
   0  11  10        447.70        429.68        27.71 o                         
   1  11  10         10.12         24.00        10.96 o                         
   2  11  10         86.22         77.94         9.30 o                         
  -5   0  11       1052.88       1015.90        60.63 o                         
  -3   0  11        577.05        596.83        37.25 o                         
  -1   0  11         17.27         23.48         6.56 o                         
   1   0  11       1677.40       1643.46        89.77 o                         
   3   0  11        679.95        740.15        45.82 o                         
   5   0  11         65.94         50.43        11.45 o                         
  -6   1  11         82.01         83.52         8.60 o                         
  -5   1  11         51.36         53.55         7.98 o                         
  -4   1  11        232.16        247.62        17.03 o                         
  -3   1  11        269.85        263.64        16.79 o                         
  -2   1  11        331.91        361.28        23.20 o                         
  -1   1  11        738.68        740.05        44.74 o                         
   0   1  11          3.01          8.78         7.67 o                         
   1   1  11        168.18        178.56        12.45 o                         
   2   1  11         80.22         86.64         8.67 o                         
   3   1  11        193.82        190.18        13.46 o                         
   4   1  11          0.60         -5.93         9.78 o                         
   5   1  11        356.05        353.13        22.65 o                         
  -6   2  11         53.94         47.94         7.35 o                         
  -5   2  11         29.77         32.71         6.87 o                         
  -4   2  11        110.21        126.81        10.44 o                         
  -3   2  11         39.71         39.58         7.39 o                         
  -2   2  11         94.39        105.48         9.23 o                         
  -1   2  11         26.55         24.97         6.07 o                         
   0   2  11         43.30         45.26         7.11 o                         
   1   2  11         27.36         31.88         6.73 o                         
   2   2  11         96.98         94.55         9.26 o                         
   3   2  11          2.52         -5.93         9.30 o                         
   4   2  11          2.12         -4.96        14.88 o                         
   5   2  11         12.79         15.96         7.53 o                         
  -6   3  11        109.34        104.47         9.30 o                         
  -5   3  11        165.53        184.56        13.80 o                         
  -4   3  11        162.94        176.20        13.60 o                         
  -3   3  11         97.15         95.63         7.94 o                         
  -2   3  11          6.13          8.53         7.70 o                         
  -1   3  11        678.49        691.87        42.49 o                         
   0   3  11        203.97        188.65        13.22 o                         
   1   3  11        378.90        388.16        25.04 o                         
   2   3  11        355.59        391.94        25.91 o                         
   3   3  11         93.05         84.46         9.85 o                         
   4   3  11         64.87         67.25         9.50 o                         
   5   3  11        355.30        346.33        22.37 o                         
  -6   4  11        157.95        158.37        11.52 o                         
  -5   4  11        176.32        140.68        11.03 o                         
  -4   4  11          4.75          9.26         8.50 o                         
  -3   4  11         16.45         18.14         5.65 o                         
  -2   4  11        303.45        305.20        20.29 o                         
  -1   4  11         21.93         14.60         6.45 o                         
   0   4  11        608.17        616.32        38.22 o                         
   1   4  11        308.78        298.64        20.01 o                         
   2   4  11         22.43         21.96         7.49 o                         
   3   4  11        149.49        162.43        12.76 o                         
   4   4  11        386.93        381.50        24.07 o                         
   5   4  11         22.17         17.93        10.02 o                         
  -6   5  11         28.27         27.71         9.82 o                         
  -5   5  11        204.87        215.19        14.57 o                         
  -4   5  11        123.48        118.14        10.79 o                         
  -3   5  11        237.85        250.74        17.34 o                         
  -2   5  11         87.54         94.83         9.33 o                         
  -1   5  11          0.50         -1.18         7.28 o                         
   0   5  11         11.34         14.78         7.67 o                         
   1   5  11        190.53        194.62        13.60 o                         
   2   5  11        105.00         98.54        10.06 o                         
   3   5  11         70.09         72.74         8.91 o                         
   4   5  11          1.89        -10.20        17.34 o                         
  -5   6  11          3.58          4.79        12.31 o                         
  -4   6  11         15.06         15.05         6.31 o                         
  -3   6  11        130.75        126.39        11.06 o                         
  -2   6  11        439.26        484.97        31.60 o                         
  -1   6  11        480.05        489.90        31.56 o                         
   0   6  11        312.40        343.21        23.00 o                         
   1   6  11          0.26          3.33         7.94 o                         
   2   6  11          0.81         -9.64        14.43 o                         
   3   6  11         16.00         22.96         7.28 o                         
   4   6  11        210.24        204.16        13.98 o                         
  -5   7  11         64.29         58.41         7.98 o                         
  -4   7  11        797.05        846.08        53.28 o                         
  -3   7  11         16.22          4.65         9.19 o                         
  -2   7  11        115.16        120.05        10.96 o                         
  -1   7  11          6.72         -0.24         9.85 o                         
   0   7  11        429.08        446.44        29.07 o                         
   1   7  11         56.27         53.80         8.15 o                         
   2   7  11       1014.32       1022.70        60.91 o                         
   3   7  11         48.21         56.64         7.84 o                         
   4   7  11        144.88        137.49        11.38 o                         
  -4   8  11         16.51         23.79         6.83 o                         
  -3   8  11         46.28         55.81         7.53 o                         
  -2   8  11        273.10        285.01        17.97 o                         
  -1   8  11          0.84         -6.17        14.01 o                         
   0   8  11        250.44        255.63        17.83 o                         
   1   8  11         96.27        104.72         9.23 o                         
   2   8  11          3.28         10.86         8.78 o                         
   3   8  11          0.43         -2.01         9.26 o                         
  -3   9  11         20.10          3.50         8.01 o                         
  -2   9  11         33.66         32.36         7.01 o                         
  -1   9  11          3.18          6.97         7.56 o                         
   0   9  11          4.49          3.61         7.25 o                         
   1   9  11          0.65          5.06         9.71 o                         
   2   9  11          0.25        -17.10        17.10 o                         
  -2  10  11        156.70        171.45        12.17 o                         
  -1  10  11         55.68         41.93         7.67 o                         
   0  10  11        356.73        343.91        21.82 o                         
   1  10  11        213.60        201.35        13.84 o                         
  -4   0  12         91.71         76.86         8.78 o                         
  -2   0  12         52.24         38.95         7.25 o                         
   0   0  12        301.11        332.53        22.09 o                         
   2   0  12        114.62        113.80        10.54 o                         
   4   0  12         26.67         32.36         7.60 o                         
  -5   1  12         59.16         47.10         7.42 o                         
  -4   1  12         25.61         14.08         8.32 o                         
  -3   1  12        512.62        524.51        33.26 o                         
  -2   1  12         51.10         58.44         7.84 o                         
  -1   1  12        324.66        349.66        23.10 o                         
   0   1  12          9.56         17.72         6.62 o                         
   1   1  12        104.32        105.72         9.78 o                         
   2   1  12        125.66        116.58        10.79 o                         
   3   1  12        288.05        316.50        19.74 o                         
   4   1  12         92.38         75.16         9.12 o                         
  -5   2  12        438.42        432.87        27.40 o                         
  -4   2  12        130.29        135.79         9.95 o                         
  -3   2  12          1.66          2.95        13.32 o                         
  -2   2  12        107.87        116.58        10.54 o                         
  -1   2  12        263.16        260.31        17.41 o                         
   0   2  12          1.56          7.56         8.64 o                         
   1   2  12        830.91        864.22        52.44 o                         
   2   2  12         78.50         82.07         9.47 o                         
   3   2  12         26.30         48.21         7.39 o                         
   4   2  12         83.35         61.39         8.74 o                         
  -5   3  12          1.43         -8.60        15.82 o                         
  -4   3  12         23.90         14.29         7.01 o                         
  -3   3  12         33.57         30.07         6.69 o                         
  -2   3  12        114.99        105.76        10.20 o                         
  -1   3  12        117.42        114.05         9.99 o                         
   0   3  12        202.56        196.56        14.01 o                         
   1   3  12          8.07          7.15         9.95 o                         
   2   3  12          0.27          1.60         9.16 o                         
   3   3  12         30.39         22.93         9.23 o                         
   4   3  12        129.23        133.19        11.10 o                         
  -5   4  12        110.23        108.25         9.47 o                         
  -4   4  12          6.88          3.09         6.35 o                         
  -3   4  12          3.21          1.21         8.67 o                         
  -2   4  12         85.40         65.21         8.60 o                         
  -1   4  12         49.42         50.47         7.60 o                         
   0   4  12         63.84         74.47         8.98 o                         
   1   4  12         94.36         92.44         9.78 o                         
   2   4  12          0.07        -15.75        15.75 o                         
   3   4  12         55.15         64.03         8.15 o                         
  -4   5  12        226.71        235.79        16.09 o                         
  -3   5  12         73.58         66.46         7.56 o                         
  -2   5  12         78.98         77.63         8.84 o                         
  -1   5  12        187.26        179.01        13.18 o                         
   0   5  12        872.94        898.18        54.39 o                         
   1   5  12         13.86         18.63         8.32 o                         
   2   5  12        254.65        281.06        17.97 o                         
   3   5  12         65.90         60.21         8.32 o                         
  -4   6  12        493.02        496.97        31.29 o                         
  -3   6  12         60.86         57.86         7.46 o                         
  -2   6  12        412.93        450.29        28.86 o                         
  -1   6  12         24.52         41.24         8.60 o                         
   0   6  12          0.43          4.54         8.39 o                         
   1   6  12         31.52         34.79         7.11 o                         
   2   6  12        354.11        366.17        22.72 o                         
   3   6  12        134.77        158.96        12.04 o                         
  -3   7  12          9.31         15.85         6.35 o                         
  -2   7  12         44.40         34.13         7.04 o                         
  -1   7  12         30.94         22.27         8.19 o                         
   0   7  12         26.83         26.46         7.04 o                         
   1   7  12        144.42        145.09        11.17 o                         
   2   7  12          6.58          7.28         7.15 o                         
  -2   8  12        137.74        138.85        10.86 o                         
  -1   8  12         14.58         17.59         6.56 o                         
   0   8  12         19.40         19.63         6.83 o                         
   1   8  12         15.30         24.83         7.18 o                         
  -3   0  13         65.58         71.28         7.77 o                         
  -1   0  13        101.08        116.58         9.33 o                         
   1   0  13         12.70         17.45         9.23 o                         
  -4   1  13        254.06        255.22        15.78 o                         
  -3   1  13         25.80         30.63         7.18 o                         
  -2   1  13         43.18         15.96         7.60 o                         
  -1   1  13         11.40         13.67         7.18 o                         
   0   1  13         29.76         24.31         7.60 o                         
   1   1  13          8.44          2.84         7.63 o                         
   2   1  13        185.26        143.39        11.79 o                         
  -4   2  13          0.11         -2.25        14.98 o                         
  -3   2  13         88.39         88.76         8.46 o                         
  -2   2  13        275.66        287.51        19.29 o                         
  -1   2  13          9.16         16.13         6.17 o                         
   0   2  13        359.81        361.94        22.93 o                         
   1   2  13         22.62         19.63         7.84 o                         
   2   2  13          1.86          3.88         7.94 o                         
  -3   3  13         16.74         11.24         6.49 o                         
  -2   3  13         35.37         39.26         7.11 o                         
  -1   3  13         27.56         28.30         6.69 o                         
   0   3  13         72.73         74.68         8.15 o                         
   1   3  13        159.30        152.20        11.38 o                         
   2   3  13         29.83         30.56         7.94 o                         
  -3   4  13          0.27         -1.21        14.74 o                         
  -2   4  13          0.60        -12.83        15.47 o                         
  -1   4  13         91.32         96.29         8.88 o                         
   0   4  13        235.03        237.11        15.19 o                         
   1   4  13         63.88         63.09         8.01 o                         
   2   4  13         74.44         71.35         8.91 o                         
  -2   5  13         53.60         52.34         7.67 o                         
  -1   5  13        427.09        455.11        29.69 o                         
   0   5  13          4.76          6.73        11.00 o                         
   1   5  13        140.41        168.22        12.14 o                         
                                                                                
